# Supplementary material for: mTORC1 Signaling is a Critical Regulator of Postnatal Tendon Development
Source: Sci Rep. 2017 Dec 7;7:17175. doi: 10.1038/s41598-017-17384-0 (PMC5719403; doi:10.1038/s41598-017-17384-0)
Supplement: Supplementary file 2 — Supplementary table 1 [file 41598_2017_17384_MOESM2_ESM.xlsx]

## Sheet: genes_readcounts-results
Table S1. List of differentially expressed genes between wildtype and Raptor conditional knockout mice.
Genes are ordered by adjusted p-value
Gene	baseMean	log2FoldChange	lfcSE	stat	pvalue	padj
Coch	767.836	-3.74951	0.317202	-11.8206	3.0562e-32	6.20103e-28
Rspo2	229.376	2.47737	0.228599	10.8372	2.29376e-27	2.32702e-23
Pla2g5	1158.1	-2.81833	0.267137	-10.5501	5.07247e-26	2.57301e-22
Stk32a	170.603	-2.5494	0.241317	-10.5645	4.35098e-26	2.57301e-22
Wif1	3408.36	-2.22502	0.216933	-10.2567	1.10393e-24	4.47975e-21
P4ha3	392.383	2.14491	0.215108	9.97129	2.0356e-23	5.9987e-20
Acsf2	33705	-2.93448	0.294341	-9.96965	2.06954e-23	5.9987e-20
Chad	33245.8	-2.96959	0.299752	-9.90682	3.88837e-23	9.86187e-20
Ltbp2	1010.61	1.6863	0.173687	9.70885	2.76427e-22	6.2319e-19
Angptl7	32359.7	-2.77242	0.287329	-9.64895	4.96619e-22	1.00764e-18
Mtor	33267.8	-2.68841	0.282375	-9.5207	1.72023e-21	3.17305e-18
Crabp2	240.71	2.45689	0.262321	9.36595	7.53696e-21	1.27437e-17
Has1	300.977	1.91805	0.20512	9.35086	8.6941e-21	1.35695e-17
Tnn	109.41	2.72218	0.296068	9.19444	3.76962e-20	5.46326e-17
LOC102636841	331.979	-1.86504	0.209103	-8.91922	4.69565e-19	6.10679e-16
LOC102640693	332.697	-1.86705	0.209394	-8.91643	4.81561e-19	6.10679e-16
Lum	5205.1	1.43328	0.16462	8.7066	3.13134e-18	3.73735e-15
LOC102638670	254.735	-1.83812	0.211932	-8.67315	4.20339e-18	4.73816e-15
4930578G10Rik	254.411	-1.83356	0.212931	-8.61105	7.23917e-18	7.73067e-15
Brinp3	216.718	-1.96473	0.228692	-8.59116	8.60952e-18	8.73435e-15
Grem2	312.485	-1.7447	0.203735	-8.56362	1.09381e-17	1.05683e-14
Gm30330	18028.2	-2.25631	0.263869	-8.55089	1.22139e-17	1.12646e-14
LOC108168680	1650.38	-1.72686	0.202431	-8.53059	1.45598e-17	1.28443e-14
Clec3a	18780.3	-2.24716	0.264254	-8.50379	1.83502e-17	1.55136e-14
Cpm	1089.54	-2.20926	0.260195	-8.49078	2.05256e-17	1.66586e-14
Fbxo2	136.888	-2.4934	0.294811	-8.45763	2.72866e-17	2.10349e-14
LOC108168952	1846.82	-1.73367	0.205056	-8.45466	2.79912e-17	2.10349e-14
Fmod	96155.9	-2.08764	0.247595	-8.43168	3.40746e-17	2.46919e-14
Lect1	53.4125	-2.27056	0.276052	-8.2251	1.95023e-16	1.36449e-13
1500015O10Rik	4506.74	-2.1101	0.260786	-8.09132	5.90225e-16	3.99189e-13
Creb3l3	79.4576	-2.20727	0.273384	-8.07386	6.81111e-16	4.45798e-13
Clu	8669.19	-1.91756	0.239025	-8.02243	1.03671e-15	6.57341e-13
Scrg1	252.172	-2.27927	0.294447	-7.74087	9.87403e-15	6.07103e-12
Slc7a5	971.55	-1.66532	0.217525	-7.65573	1.92216e-14	1.14708e-11
Eya4	445.472	-1.45202	0.196905	-7.37422	1.65307e-13	9.58311e-11
Lrrc15	179.299	1.61768	0.222374	7.27458	3.47509e-13	1.9586e-10
Gm21158	336.412	-1.76627	0.243684	-7.24818	4.2241e-13	2.31641e-10
LOC108168950	186.088	-1.75963	0.244883	-7.18558	6.69221e-13	3.57329e-10
Gm21093	182.361	-1.75654	0.245057	-7.1679	7.61581e-13	3.96217e-10
LOC108168678	180.403	-1.73867	0.243245	-7.1478	8.81826e-13	4.47306e-10
Moxd1	407.73	1.4416	0.202103	7.133	9.82078e-13	4.86009e-10
Postn	17139.2	1.42081	0.199285	7.12952	1.00721e-12	4.86577e-10
Crlf1	390.383	1.44759	0.203706	7.10629	1.19204e-12	5.62478e-10
LOC108168951	182.855	-1.74158	0.24527	-7.10067	1.24151e-12	5.72503e-10
Gm33746	6256.38	-1.93468	0.273919	-7.06296	1.62996e-12	7.34932e-10
Sorl1	813.213	-1.3116	0.187613	-6.99097	2.7299e-12	1.20412e-09
Rnf112	133.356	-1.98626	0.294082	-6.75409	1.43732e-11	6.20494e-09
Nxph4	199.041	-1.92022	0.286551	-6.70116	2.06778e-11	8.74067e-09
Tmem169	66.7191	-1.9215	0.287053	-6.69388	2.17324e-11	8.99899e-09
Tmem56	462.406	-1.57579	0.235941	-6.67877	2.40949e-11	9.7777e-09
Bmper	551.515	1.38002	0.207324	6.65635	2.80716e-11	1.11681e-08
Bcan	59.173	-2.00828	0.304968	-6.58522	4.54219e-11	1.70669e-08
Grik4	115.482	-1.70791	0.259254	-6.58781	4.46372e-11	1.70669e-08
Ndufa4l2	2507.12	-1.58896	0.241131	-6.58962	4.40955e-11	1.70669e-08
Cyb5r2	152.101	-1.58376	0.242078	-6.54235	6.05615e-11	2.23417e-08
Fam131c	27.9346	-2.08477	0.319028	-6.53475	6.37168e-11	2.3086e-08
Col11a2	9700.14	-1.39861	0.214292	-6.52665	6.72576e-11	2.39414e-08
Gm3883	363.399	-1.58968	0.244108	-6.5122	7.40573e-11	2.59073e-08
Col1a2	1.07419e+06	-1.59495	0.245693	-6.49163	8.49123e-11	2.92012e-08
Ass1	275.635	1.32109	0.203722	6.48477	8.88691e-11	3.00526e-08
Loxl2	12205.8	-1.47991	0.230438	-6.42215	1.34366e-10	4.46933e-08
Ucma	54.6312	-1.99154	0.310593	-6.41206	1.43567e-10	4.69835e-08
Cd248	2791.58	1.08678	0.170773	6.3639	1.96695e-10	6.33482e-08
Ggt1	30.6836	-1.94718	0.30613	-6.36063	2.00934e-10	6.37023e-08
LOC108169011	240.253	-1.47119	0.232255	-6.33437	2.38307e-10	7.43884e-08
Sbsn	623.719	1.41634	0.224269	6.31539	2.69482e-10	8.21622e-08
Fgfr4	77.3273	-1.63398	0.258772	-6.31434	2.71309e-10	8.21622e-08
Tnfaip6	335.778	1.19239	0.1901	6.27246	3.55384e-10	1.0604e-07
Pck2	943.985	-1.17199	0.187713	-6.24354	4.27789e-10	1.25795e-07
Fkbp9	15219.7	-1.26166	0.202517	-6.22991	4.66714e-10	1.35281e-07
Gm2192	139.845	-1.68373	0.27158	-6.19975	5.6553e-10	1.61614e-07
Loxl4	747.926	-1.7414	0.281449	-6.18728	6.12128e-10	1.72501e-07
Vcan	3442.5	1.31161	0.214474	6.11549	9.62581e-10	2.67545e-07
Ccl8	149.925	1.53192	0.254657	6.01563	1.79193e-09	4.91329e-07
Nfasc	580.948	1.26184	0.210086	6.0063	1.89804e-09	5.13483e-07
Sfrp1	961.905	1.24644	0.208086	5.99001	2.09834e-09	5.60201e-07
Cox4i2	454.225	-1.61804	0.27022	-5.98787	2.1261e-09	5.60242e-07
Chac1	202.613	-1.88529	0.316049	-5.96519	2.44351e-09	6.35627e-07
Cilp2	27687.3	-1.64922	0.2768	-5.95818	2.55068e-09	6.55105e-07
Pdzrn4	530.97	-1.49366	0.25161	-5.93642	2.9131e-09	7.38834e-07
Oit3	204.931	-1.63068	0.275174	-5.92599	3.1043e-09	7.71126e-07
Vit	1870.39	-1.33782	0.22578	-5.92534	3.11643e-09	7.71126e-07
Ccdc3	7140.18	-1.45474	0.245643	-5.92218	3.17703e-09	7.76649e-07
Dclk1	631.502	1.00874	0.171467	5.88299	4.02909e-09	9.73216e-07
Inhba	581.114	1.01395	0.173125	5.85673	4.72061e-09	1.12684e-06
Rab11fip4	242.809	-1.44682	0.248242	-5.82825	5.60129e-09	1.32151e-06
Nespas	130.085	1.69406	0.29201	5.80139	6.57674e-09	1.53382e-06
Kcnk1	441.851	-1.35555	0.235894	-5.74645	9.11373e-09	2.10134e-06
Itgbl1	6197.74	-1.47255	0.256692	-5.73666	9.65622e-09	2.2014e-06
Pla2g2a	17.6889	-1.90975	0.335281	-5.69596	1.22678e-08	2.76571e-06
Gm31042	21.5646	-1.86878	0.331744	-5.63322	1.76877e-08	3.94377e-06
Musk	320.551	-1.31832	0.234811	-5.6144	1.97241e-08	4.35003e-06
Aspn	4094.5	0.918531	0.164054	5.59896	2.1564e-08	4.70466e-06
Gm32573	445.802	-1.39978	0.250648	-5.58466	2.34156e-08	5.05428e-06
Mir6950	194.88	-1.44722	0.26013	-5.56346	2.64484e-08	5.64883e-06
Sparc	357033	-1.28915	0.231795	-5.5616	2.6731e-08	5.64971e-06
Aldh1l2	1081.47	-1.2382	0.223645	-5.53647	3.08631e-08	6.4558e-06
Gm2163	5939.88	-1.05473	0.191162	-5.51748	3.4389e-08	7.11992e-06
Gm30319	2740.3	-1.48333	0.269542	-5.50315	3.73056e-08	7.64577e-06
Sema4f	63.7865	1.4244	0.258964	5.50036	3.79019e-08	7.69031e-06
Ak4	250.492	-1.31007	0.24033	-5.45111	5.00569e-08	1.0056e-05
Fibin	2560.57	-1.47552	0.271179	-5.44113	5.29445e-08	1.05318e-05
Slc6a9	431.572	-1.0202	0.187893	-5.42969	5.64511e-08	1.11203e-05
P3h2	799.74	-1.23669	0.228272	-5.41764	6.03899e-08	1.17818e-05
Krtdap	72.5657	1.50258	0.277545	5.41381	6.16961e-08	1.1922e-05
Cd74	4049.55	0.984781	0.182353	5.40041	6.64883e-08	1.27269e-05
Fn1	54511.6	1.2372	0.229609	5.38827	7.11385e-08	1.34613e-05
Lepr	1183.85	-1.45203	0.269545	-5.38698	7.16519e-08	1.34613e-05
Adamtsl2	130.695	-1.17297	0.217876	-5.38368	7.29796e-08	1.35792e-05
Osr2	214.672	1.0886	0.202263	5.38211	7.36179e-08	1.35792e-05
Oxt	16.9314	-1.79703	0.334817	-5.36719	7.99713e-08	1.46182e-05
Gm42102	1085.83	-1.04178	0.194277	-5.36232	8.21579e-08	1.48838e-05
Fbln7	767.819	1.09657	0.204785	5.35473	8.56851e-08	1.53854e-05
Nckap5	410.397	-1.06944	0.199903	-5.34982	8.80404e-08	1.56696e-05
Mkx	1214.1	-1.29529	0.242244	-5.34705	8.93987e-08	1.5773e-05
Galnt5	304.584	-1.26631	0.237608	-5.32941	9.85328e-08	1.72348e-05
Bmpr1b	731.098	-1.14706	0.215712	-5.31756	1.05166e-07	1.82378e-05
Cntfr	587.035	-1.16814	0.219988	-5.31001	1.09621e-07	1.88492e-05
Gm40814	1179.31	-1.03391	0.194851	-5.30615	1.11965e-07	1.90906e-05
Alox5	193.548	1.03139	0.19446	5.30386	1.13381e-07	1.91709e-05
Abi3bp	9778.13	-1.19683	0.227623	-5.25795	1.45668e-07	2.44265e-05
Arl4c	361.031	1.0519	0.200822	5.23795	1.62372e-07	2.69472e-05
Col1a1	1.46948e+06	-1.22043	0.233047	-5.23683	1.63357e-07	2.69472e-05
Cotl1	854.652	0.918123	0.176151	5.21214	1.86674e-07	3.05453e-05
Sgip1	557.853	-1.08321	0.208678	-5.1908	2.09394e-07	3.39889e-05
Klk1	15.8805	-1.73884	0.335572	-5.18172	2.19844e-07	3.54018e-05
Mfap5	3207.7	0.954833	0.184441	5.17691	2.25596e-07	3.60421e-05
Cd44	3370.2	0.99951	0.193394	5.16825	2.36297e-07	3.74568e-05
Fam19a1	246.362	1.24023	0.240717	5.15221	2.57433e-07	4.04909e-05
Gm5424	80.2746	1.29517	0.252443	5.13053	2.88928e-07	4.5095e-05
LOC108167809	698.129	-1.04765	0.204375	-5.12612	2.95776e-07	4.58115e-05
Sphkap	162.675	-1.16226	0.227202	-5.11555	3.12824e-07	4.77233e-05
Cxcl14	1371.63	1.17659	0.229948	5.11678	3.10803e-07	4.77233e-05
H2-Aa	1442.64	0.927636	0.181582	5.10865	3.24474e-07	4.91312e-05
Gm32057	150.015	-1.36407	0.267176	-5.10549	3.29944e-07	4.95893e-05
C4a	1993.72	1.25117	0.245503	5.09634	3.46278e-07	5.16616e-05
Sema3a	1161.37	-1.16181	0.228341	-5.08804	3.61779e-07	5.35803e-05
Gm41476	432.016	-0.973628	0.191693	-5.0791	3.79235e-07	5.57585e-05
Aass	27.1656	-1.58074	0.311376	-5.07661	3.8422e-07	5.6085e-05
Nacad	156.526	-1.10149	0.217197	-5.07139	3.94924e-07	5.72358e-05
Cybrd1	983.129	-1.22608	0.241946	-5.06756	4.02945e-07	5.79841e-05
Pcolce2	2649.08	-1.19993	0.236921	-5.06468	4.09079e-07	5.84522e-05
Gm35470	479.373	1.06606	0.210565	5.06283	4.13073e-07	5.86102e-05
Gm36907	83.5464	1.34105	0.2653	5.05485	4.30719e-07	6.0271e-05
LOC108168376	1128.51	-0.968554	0.191585	-5.05547	4.2933e-07	6.0271e-05
LOC108169010	142.147	-1.18824	0.235477	-5.04611	4.50898e-07	6.26625e-05
Dlx3	87.2556	1.54119	0.305598	5.04321	4.57776e-07	6.31856e-05
Hr	1890.05	-0.935324	0.185735	-5.0358	4.75868e-07	6.5239e-05
LOC105244034	747.836	-0.963767	0.191446	-5.03415	4.79964e-07	6.53588e-05
C4b	7056.22	1.25043	0.248524	5.03145	4.86794e-07	6.5847e-05
Alox5ap	358.442	1.02477	0.20383	5.02757	4.96734e-07	6.63074e-05
Arsi	354.368	1.08228	0.215232	5.02843	4.94503e-07	6.63074e-05
Gm12709	87.4225	-1.23203	0.245356	-5.02141	5.12936e-07	6.77605e-05
Nalcn	272.398	-1.19117	0.237243	-5.0209	5.14299e-07	6.77605e-05
Omp	21.5753	-1.66418	0.331627	-5.01823	5.21487e-07	6.82644e-05
3632451O06Rik	653.681	-1.10906	0.221157	-5.01482	5.30823e-07	6.9041e-05
Cyp1b1	523.497	1.49118	0.297524	5.01198	5.38736e-07	6.9624e-05
Dpt	7059.48	0.821354	0.164063	5.00634	5.54757e-07	7.12407e-05
Timp1	881.62	1.15757	0.231655	4.99696	5.82409e-07	7.43213e-05
Pla2g12b	44.9141	-1.36826	0.273934	-4.99485	5.88808e-07	7.46682e-05
Cst3	19284.4	-1.19843	0.240252	-4.98821	6.09418e-07	7.68018e-05
Gm31610	80.0886	-1.59275	0.319563	-4.98416	6.22322e-07	7.79439e-05
LOC100041516	78.1427	-1.4022	0.282631	-4.96123	7.00468e-07	8.71933e-05
Syn1	958.923	1.13618	0.229114	4.959	7.08552e-07	8.76617e-05
Kl	22.8045	-1.59626	0.3227	-4.94656	7.55354e-07	9.28857e-05
Spock2	1279.8	-0.980073	0.198494	-4.93755	7.91103e-07	9.66956e-05
Ffar2	747.477	0.847393	0.171914	4.92917	8.2581e-07	0.000100333
Ibsp	948.255	-1.59156	0.323634	-4.91778	8.75323e-07	0.000105091
Kctd8	102.569	-1.2587	0.25593	-4.91813	8.7374e-07	0.000105091
Ctss	1050.33	0.965318	0.196564	4.91095	9.06345e-07	0.000108175
Ecm2	3413.75	-1.12697	0.230657	-4.88589	1.02961e-06	0.000122168
Gpha2	15.1929	-1.63706	0.335794	-4.87518	1.08708e-06	0.000128238
Nrxn2	243.737	1.15713	0.237655	4.86895	1.12195e-06	0.000131586
Islr	2332.16	0.858042	0.176286	4.86733	1.13119e-06	0.000131907
9330159F19Rik	422.618	-1.02861	0.21156	-4.86201	1.16198e-06	0.000134723
AA467197	28.7385	1.47158	0.302924	4.85793	1.18618e-06	0.000136748
Gm16867	4856.17	-1.12239	0.232332	-4.83095	1.35882e-06	0.00015489
Cthrc1	769.121	1.29928	0.268909	4.83165	1.35404e-06	0.00015489
Ccr5	85.8381	1.23489	0.255862	4.82641	1.39017e-06	0.000157578
Mir5107	225.092	1.11185	0.230603	4.8215	1.42486e-06	0.000160613
Mthfd2	551.279	-1.12077	0.233844	-4.79283	1.64449e-06	0.000184346
Fgf14	2892.42	-1.21382	0.253798	-4.78262	1.73022e-06	0.000192891
3300005D01Rik	34.5676	1.40887	0.294914	4.7772	1.7775e-06	0.000197079
Nupr1	2946.5	-1.16092	0.243176	-4.77399	1.80607e-06	0.000199159
Gm41035	629.057	-0.897435	0.18825	-4.76725	1.86762e-06	0.000204832
Col8a2	2444	-1.19662	0.251503	-4.75787	1.95648e-06	0.000212629
Plxdc1	374.743	0.886553	0.186347	4.75754	1.95967e-06	0.000212629
Crlf2	323.038	0.924373	0.194475	4.75316	2.00257e-06	0.000214985
Gm39087	2954.8	-1.15622	0.243197	-4.75424	1.99199e-06	0.000214985
Gm39743	467.626	-0.960925	0.202293	-4.75016	2.03254e-06	0.000217054
Col27a1	964.338	0.921639	0.19419	4.74608	2.07397e-06	0.000220318
Kcnq4	438.883	-0.793604	0.167373	-4.74154	2.12101e-06	0.000224142
Tmem45a	1051.68	-0.823939	0.174242	-4.72869	2.25968e-06	0.000237559
Ly6a	3511.16	0.912513	0.193257	4.72177	2.33805e-06	0.000244531
Dmkn	26.3352	1.45643	0.308797	4.71645	2.39997e-06	0.00024972
Mmp14	10115	1.05534	0.224259	4.70591	2.52735e-06	0.000261632
Ppat	1632.22	-0.835429	0.177737	-4.70037	2.59688e-06	0.000267466
Bcat1	779.773	-1.03057	0.219568	-4.69361	2.68431e-06	0.000275074
Duox1	169.069	1.00557	0.214773	4.68203	2.84045e-06	0.000289611
Chd5	262.722	-1.19551	0.255503	-4.67903	2.88236e-06	0.000292415
Gpr88	46.7946	1.35971	0.290763	4.67635	2.92025e-06	0.000294785
Gm21451	3866.46	-1.27561	0.273298	-4.66747	3.04929e-06	0.000306288
Map2	529.363	-1.10427	0.236873	-4.66185	3.13378e-06	0.000313224
Lgr6	58.3109	1.26499	0.271979	4.65104	3.30257e-06	0.000328477
Tubb2b	1128.32	0.83054	0.17914	4.63625	3.54785e-06	0.00035115
Cercam	1687.75	-1.16727	0.252162	-4.62906	3.67326e-06	0.000360701
AW551984	333.909	0.86393	0.186647	4.62869	3.67989e-06	0.000360701
LOC100041536	119.626	-1.20269	0.260335	-4.61979	3.84136e-06	0.000371148
Gm34168	14.247	-1.52554	0.330199	-4.62006	3.8362e-06	0.000371148
Nell2	73.4553	-1.46857	0.317843	-4.62041	3.82983e-06	0.000371148
Fzd9	652.84	-1.25804	0.272707	-4.61316	3.96591e-06	0.000381366
Ntng1	231.933	-1.00838	0.21886	-4.60744	4.07661e-06	0.000390162
Serpinf1	28849.1	-1.10763	0.241146	-4.59318	4.36542e-06	0.000415842
Gm33856	36.3914	-1.46307	0.319271	-4.58254	4.59357e-06	0.000435067
Cadm2	407.755	-0.938393	0.204809	-4.58179	4.61012e-06	0.000435067
Duoxa1	98.6587	1.12796	0.246287	4.57985	4.65317e-06	0.000437097
Gm28068	3711.22	0.877938	0.191807	4.57719	4.7127e-06	0.000440649
Itih2	283.144	-1.19458	0.261874	-4.56164	5.07547e-06	0.000472391
Cygb	1715.73	0.795166	0.174362	4.56043	5.10497e-06	0.000472967
Vsig4	117.026	1.14036	0.25032	4.55561	5.22331e-06	0.000481732
Il10ra	187.481	0.96866	0.212924	4.54932	5.38196e-06	0.000494117
Sh3rf2	243.854	-1.12411	0.247364	-4.54435	5.51062e-06	0.000503651
4930578N18Rik	818.386	-0.875395	0.193139	-4.53247	5.82973e-06	0.000530427
Cacna2d2	98.6603	-1.34904	0.298832	-4.51438	6.35019e-06	0.000575202
Tmem204	645.809	-0.725766	0.160912	-4.51033	6.47255e-06	0.000583681
Mest	1324.17	0.782583	0.174292	4.49007	7.12005e-06	0.000639229
Itgb2	303.947	0.915965	0.204051	4.48891	7.15896e-06	0.000639892
Mir7014	344.906	0.97207	0.216859	4.4825	7.37751e-06	0.000656534
Col4a3	118.959	-1.16973	0.26124	-4.47761	7.54842e-06	0.00066881
Gm38907	443.913	-1.10022	0.24677	-4.45848	8.25445e-06	0.000728186
C1qc	1665.23	0.908864	0.204232	4.45016	8.58063e-06	0.000753684
LOC108167806	649.27	-0.904174	0.203377	-4.4458	8.75643e-06	0.00076581
Anxa8	2681.36	0.989723	0.22311	4.43604	9.1628e-06	0.000794501
A630023A22Rik	2684.54	0.990314	0.22324	4.4361	9.16013e-06	0.000794501
Gm7265	89.5464	-1.32096	0.297925	-4.43385	9.25646e-06	0.000799207
Prph	187.58	1.31359	0.296534	4.42981	9.43181e-06	0.000810896
D630003M21Rik	296.126	-1.02003	0.230864	-4.41834	9.94606e-06	0.0008515
Ascl1	38.5502	-1.43226	0.325216	-4.40401	1.06267e-05	0.000905944
Coro1a	369.258	0.92708	0.210799	4.39794	1.09283e-05	0.000923893
Hapln3	70.7959	-1.17174	0.266378	-4.39879	1.08856e-05	0.000923893
Lpin3	421.226	-0.950261	0.216566	-4.38786	1.14469e-05	0.000959741
LOC108167415	520.589	-0.921779	0.210052	-4.38834	1.1422e-05	0.000959741
Gdf5	178.135	-1.25162	0.28531	-4.38688	1.14987e-05	0.00096012
LOC108168263	60.7581	-1.28028	0.292745	-4.37336	1.22347e-05	0.00101738
Sdc2	2586.99	0.741525	0.169628	4.37148	1.23405e-05	0.001022
Azin2	346.832	0.862509	0.197433	4.36863	1.25031e-05	0.00103125
Chrdl1	1654.92	-1.06141	0.243887	-4.35207	1.3486e-05	0.00110605
Col14a1	4731.32	0.919072	0.211207	4.35153	1.3519e-05	0.00110605
Col2a1	2104.42	-1.07245	0.246966	-4.34251	1.40867e-05	0.00114786
Myo1d	2473.56	-1.02477	0.236183	-4.33891	1.4319e-05	0.00116213
Lgmn	2733.27	0.720967	0.166272	4.33606	1.45063e-05	0.00117264
Fxyd2	101.876	1.00565	0.233282	4.31088	1.62607e-05	0.00130925
Trem2	165.483	1.05488	0.245229	4.30161	1.69561e-05	0.00135984
Ddit4	1143.68	-0.979716	0.228285	-4.29164	1.77356e-05	0.00141676
Ccdc109b	232.927	0.888912	0.207342	4.28719	1.80949e-05	0.00143242
Cgref1	1251.89	-0.929475	0.216779	-4.28766	1.80568e-05	0.00143242
Dok2	195.826	0.865354	0.201874	4.28659	1.81435e-05	0.00143242
Ecm1	5726.43	0.904099	0.211156	4.28166	1.85506e-05	0.00145888
Spi1	326.328	0.800563	0.187741	4.26419	2.00631e-05	0.00156729
Kera	6660.14	-0.908783	0.213131	-4.26396	2.00836e-05	0.00156729
Fam205a1	140.252	-1.30038	0.305259	-4.2599	2.04515e-05	0.00158911
Gja1	5597.65	-1.03703	0.243482	-4.25916	2.05199e-05	0.00158911
Col11a1	11333.2	-1.03574	0.243384	-4.25556	2.0853e-05	0.00160268
Gap43	152.416	1.00642	0.23649	4.25566	2.08436e-05	0.00160268
Fam205a3	141.147	-1.28745	0.302657	-4.25384	2.10138e-05	0.00160894
Kcng1	24.5714	-1.36792	0.322034	-4.24776	2.1592e-05	0.001647
Dcn	84292	-0.984514	0.231905	-4.24533	2.18269e-05	0.00165868
Col4a4	366.53	-1.00721	0.237784	-4.23584	2.277e-05	0.00172389
Ccl2	50.5238	1.19545	0.28231	4.23454	2.29018e-05	0.00172743
Kcnma1	2514.69	-0.896998	0.212751	-4.21619	2.48462e-05	0.00186714
P4ha1	8192.15	-1.01806	0.242105	-4.20501	2.61067e-05	0.00195463
Plpp1	3190.81	-0.782904	0.186407	-4.19997	2.66951e-05	0.00199134
Fcer1g	387.795	0.875277	0.208957	4.18878	2.8046e-05	0.00208444
LOC100861727	59.0216	-1.24692	0.298209	-4.18135	2.89783e-05	0.00214587
Pmepa1	3439.43	0.847924	0.202915	4.1787	2.93175e-05	0.00215526
Gm40453	244.371	-1.02705	0.245763	-4.17902	2.92764e-05	0.00215526
Mdk	228.328	0.957391	0.229289	4.17548	2.97361e-05	0.00217814
Stac2	35.3164	1.21264	0.290569	4.17333	3.00181e-05	0.00219089
Gm9615	58.0596	-1.24441	0.298319	-4.17142	3.02702e-05	0.00220137
Gm42267	201.561	-1.04207	0.249889	-4.17013	3.04425e-05	0.00220599
Ankrd35	155.319	-0.955911	0.2293	-4.16881	3.06189e-05	0.00221088
Alx4	104.149	-0.92718	0.222998	-4.15779	3.21334e-05	0.00231201
LOC100862324	141.566	-1.25113	0.301508	-4.14957	3.33106e-05	0.00238824
Qprt	43.0275	1.17455	0.283255	4.14662	3.37419e-05	0.00241065
Cd14	294.99	0.847479	0.204421	4.14575	3.3871e-05	0.00241138
Gng4	80.41	1.02815	0.248283	4.14107	3.45695e-05	0.0024525
Folr2	369.572	0.787288	0.190288	4.13736	3.51321e-05	0.00248373
C1qa	1760.02	0.870188	0.210848	4.12709	3.67387e-05	0.00257044
Creb5	1043.97	0.729255	0.176696	4.12717	3.67252e-05	0.00257044
Abcc1	1294.1	-0.857662	0.207771	-4.12791	3.66073e-05	0.00257044
Ccl7	47.6017	1.23797	0.300671	4.11734	3.83269e-05	0.00267235
Rarres1	90.9347	-0.984429	0.239397	-4.11212	3.92034e-05	0.00271498
Gm15422	48.7429	-1.19024	0.289447	-4.11211	3.92059e-05	0.00271498
Mcpt4	343.415	1.06201	0.258382	4.11022	3.95278e-05	0.00272795
Foxo6	232.324	-1.07387	0.261555	-4.10572	4.03055e-05	0.0027722
Cacna1g	971.221	-0.975878	0.238136	-4.09799	4.16761e-05	0.00285678
Shank1	93.309	-1.07148	0.261782	-4.09302	4.2579e-05	0.00290885
Fam205a4	142.568	-1.24046	0.303178	-4.09154	4.28525e-05	0.00291771
Gm40600	151.083	-1.08283	0.264981	-4.08644	4.38041e-05	0.00297253
Ccser1	359.701	-0.775466	0.18989	-4.08376	4.43136e-05	0.00299708
Gm41452	25626	0.675814	0.16574	4.07756	4.55108e-05	0.00306782
Ccl9	487.905	0.769532	0.188867	4.07447	4.61191e-05	0.00309395
Kcnj6	35.6372	-1.16924	0.286996	-4.07405	4.62033e-05	0.00309395
1110038B12Rik	156.273	0.871464	0.213977	4.0727	4.64713e-05	0.00310166
Cpxm2	8079.97	-0.964155	0.237549	-4.05877	4.93321e-05	0.0032818
Gm10325	109.658	-1.20899	0.297997	-4.05705	4.9696e-05	0.0032952
Mmp19	549.53	0.784537	0.194077	4.04239	5.29084e-05	0.00348543
Ncf4	99.6634	0.934126	0.23105	4.04297	5.27788e-05	0.00348543
Gm35041	18.2858	-1.35662	0.335803	-4.03993	5.34669e-05	0.00351082
Herpud1	1935.29	-0.822584	0.203717	-4.03787	5.39376e-05	0.00353031
Hsd11b2	48.2401	1.13351	0.281405	4.02803	5.62454e-05	0.00366952
Phyhip	204.811	-1.04606	0.259783	-4.02667	5.65732e-05	0.00367907
Ccr2	543.45	0.916756	0.228264	4.01622	5.91401e-05	0.0038269
Matn3	71.6276	-1.03373	0.257411	-4.01588	5.92236e-05	0.0038269
Asns	530.873	-0.815206	0.203317	-4.00953	6.08406e-05	0.0039189
Mfap4	2851.95	-0.901292	0.224837	-4.00864	6.10682e-05	0.00392112
Fam46a	3307.79	-0.958074	0.239134	-4.00643	6.16425e-05	0.00394551
Gm13601	4645.3	-1.19801	0.299721	-3.99709	6.41262e-05	0.00409158
Setd7	2546.93	-0.900202	0.225562	-3.99093	6.58147e-05	0.00417306
Gm41724	59.1644	1.1075	0.277499	3.99102	6.57887e-05	0.00417306
Btk	72.5461	0.946175	0.237377	3.98596	6.72082e-05	0.00423495
Pde7b	1248.48	-0.702991	0.17634	-3.98657	6.70359e-05	0.00423495
LOC102639173	372.682	0.753048	0.189108	3.98211	6.83059e-05	0.00429079
Thbs3	2142.56	0.711205	0.17877	3.97832	6.94028e-05	0.00434624
Rerg	239.922	-0.750128	0.189022	-3.96848	7.23336e-05	0.00451585
Havcr2	46.3053	1.09534	0.27607	3.96763	7.25909e-05	0.004518
Gas2	434.473	-0.909294	0.229635	-3.95973	7.50348e-05	0.00464208
Cacna1a	459.701	-0.777413	0.196331	-3.95971	7.50419e-05	0.00464208
C3	5065.82	0.844236	0.213399	3.95613	7.61727e-05	0.0046977
Islr2	319.382	0.739918	0.18707	3.95529	7.64407e-05	0.00469995
Rpl12	6738.19	0.701144	0.177448	3.95125	7.7743e-05	0.00472636
Crabp1	178.686	-1.04574	0.264709	-3.9505	7.79878e-05	0.00472636
Gm31234	37.1286	-1.32364	0.33492	-3.95209	7.74724e-05	0.00472636
Rac2	193.287	0.805792	0.203962	3.9507	7.79221e-05	0.00472636
LOC108168391	88.4339	-0.978392	0.247672	-3.95036	7.8035e-05	0.00472636
Lox	15049.9	-1.04963	0.265791	-3.94908	7.84534e-05	0.00473756
Gm35187	889.723	0.791479	0.200553	3.94647	7.93115e-05	0.00476867
Crip1	4742.68	0.834685	0.211522	3.94609	7.94387e-05	0.00476867
Tnmd	10775.7	-1.06372	0.269826	-3.94225	8.07218e-05	0.00481719
Cadm1	508.943	-0.867207	0.219954	-3.94267	8.05783e-05	0.00481719
Gm39212	94.5429	-0.885173	0.22463	-3.94058	8.12841e-05	0.00483652
Ggt5	363.483	0.755943	0.191891	3.93944	8.16728e-05	0.00484544
Ccnb2	89.2988	0.942602	0.239401	3.93733	8.23929e-05	0.00484566
Slc4a8	158.854	0.811922	0.206165	3.93821	8.20926e-05	0.00484566
Masp1	232.957	0.782084	0.19862	3.93759	8.2305e-05	0.00484566
Gsg1l	114.298	-1.06416	0.270464	-3.93458	8.33426e-05	0.00488734
Gria3	730.417	-0.866446	0.220847	-3.92328	8.73515e-05	0.00510767
Myo7a	660.968	-0.929382	0.236938	-3.92247	8.76454e-05	0.00511013
Mpp7	652.211	-0.830992	0.212265	-3.91488	9.04478e-05	0.00525841
Gm4841	74.2998	-1.2255	0.313359	-3.91084	9.19742e-05	0.00533188
Fstl1	27461.8	0.652505	0.166965	3.90804	9.30487e-05	0.0053788
Slc8a3	305.424	-1.0274	0.263359	-3.90114	9.57403e-05	0.00551867
Cfb	2355	0.748923	0.192029	3.90005	9.61741e-05	0.00552797
Vav1	123.373	0.818124	0.210434	3.8878	0.000101157	0.00579794
Gm33035	20.7201	-1.23601	0.318246	-3.88382	0.000102827	0.00587708
Pls1	29.219	-1.14021	0.293786	-3.88108	0.000103995	0.00592713
Clec11a	2593.33	-0.93416	0.240932	-3.87727	0.000105635	0.00600374
Piezo2	666.603	-0.956016	0.24673	-3.87474	0.00010674	0.00604957
Rpl36a	2708.58	0.779408	0.201378	3.87037	0.00010867	0.00612476
Rin2	3090.97	-0.826684	0.213558	-3.87101	0.000108385	0.00612476
Rpl36a-ps2	865.315	0.791972	0.204809	3.86688	0.000110239	0.00619597
Cog6	865.002	-0.771799	0.199694	-3.86492	0.000111127	0.00622866
Junb	926.661	0.857621	0.222716	3.85074	0.000117763	0.00658242
Klhl29	1096.63	-0.803585	0.208948	-3.84585	0.000120133	0.00667807
Anxa1	3514.85	0.662509	0.172264	3.8459	0.00012011	0.00667807
Tspo	1750.69	0.664384	0.172933	3.84185	0.000122111	0.00676951
Klrb1b	27.0621	1.24272	0.323789	3.83806	0.000124011	0.00685611
Thbs1	12341.3	-0.979093	0.25535	-3.83431	0.000125915	0.00693077
Capg	1880.63	0.717066	0.187051	3.83353	0.000126319	0.00693077
Il3ra	219.625	0.7827	0.204179	3.8334	0.000126387	0.00693077
Gpr176	84.4255	1.00485	0.262485	3.82823	0.000129066	0.00705863
Tsc22d3	3648.38	-0.903084	0.236095	-3.8251	0.000130722	0.00712995
Snx20	58.935	0.960775	0.252069	3.81156	0.000138091	0.00751169
Gm5960	68.112	1.06253	0.279177	3.80593	0.00014127	0.00766407
H2-Eb1	914.09	0.773156	0.203266	3.80367	0.000142569	0.00771394
Selplg	160.859	0.835134	0.219843	3.79877	0.000145416	0.00784704
Gm26604	915.994	-1.21842	0.320798	-3.79808	0.00014582	0.00784798
Eya2	284.355	-0.789681	0.208516	-3.78714	0.000152391	0.00815049
Tmem196	121.81	1.06397	0.280975	3.78673	0.000152646	0.00815049
Rpl36a-ps1	836.804	0.780392	0.206036	3.78764	0.000152084	0.00815049
Ndp	49.6942	-0.998162	0.263957	-3.78153	0.000155865	0.00830053
Gm10275	1608.83	0.70192	0.185889	3.77602	0.000159355	0.00839821
LOC108167803	1608.83	0.70192	0.185889	3.77602	0.000159355	0.00839821
Tlcd2	277.061	-0.762051	0.201809	-3.77611	0.000159298	0.00839821
4930544M13Rik	132.345	-0.849708	0.225003	-3.77642	0.000159096	0.00839821
Tmem132a	674.879	-0.699604	0.185542	-3.77059	0.000162862	0.00856079
Mettl21e	36.746	-1.2397	0.328984	-3.76826	0.000164391	0.00861885
Gm9396	780.349	0.752263	0.199995	3.76141	0.00016896	0.00883556
Dbn1	917.76	0.635421	0.168966	3.76065	0.000169474	0.00883967
Ifi204	336.474	0.708252	0.188379	3.75972	0.000170101	0.00884964
LOC108168677	26.1907	-1.19104	0.316916	-3.75821	0.000171136	0.0088807
Wfdc17	120.777	0.867148	0.230993	3.75401	0.000174031	0.00898497
Nrep	9882.67	-0.797494	0.212424	-3.75425	0.000173861	0.00898497
Csrp2	571.823	0.943067	0.251312	3.75258	0.000175023	0.00901324
Nxpe5	106.956	0.878222	0.234195	3.74997	0.000176858	0.00908468
Etnk2	35.9639	1.11108	0.296415	3.74838	0.000177982	0.00910667
Ndnf	167.873	1.03603	0.276416	3.74809	0.000178184	0.00910667
4932443I19Rik	261.013	-0.836639	0.223569	-3.7422	0.000182418	0.00929967
Frzb	497.662	-0.963887	0.258021	-3.73569	0.000187199	0.00950344
Wipf3	341.33	-0.903904	0.241978	-3.73549	0.000187352	0.00950344
Lyz1	1200.54	0.691311	0.185471	3.72733	0.000193519	0.00976739
Lgals1-ps2	33.3546	-1.0585	0.283953	-3.72774	0.000193203	0.00976739
Ptgr1	179.957	0.763028	0.204794	3.72584	0.000194668	0.00977676
LOC108168140	650.154	0.627709	0.168465	3.72605	0.000194508	0.00977676
LOC108167336	75.5597	-1.1636	0.312712	-3.72101	0.000198428	0.00994099
LOC100861969	2274.5	-0.932167	0.251104	-3.71227	0.000205405	0.0102314
Srcin1	356.268	-0.905381	0.243915	-3.71187	0.000205737	0.0102314
Nrtn	110.028	-1.07905	0.290689	-3.71206	0.000205577	0.0102314
Pik3r5	206.213	0.992424	0.26745	3.71069	0.000206696	0.0102539
Gm13305	2276.3	-0.931575	0.251324	-3.70667	0.000210002	0.0103926
Gm2002	2297.44	-0.92639	0.250252	-3.70184	0.000214046	0.0105459
Il11ra2	2297.9	-0.926616	0.25032	-3.70172	0.000214141	0.0105459
Npy2r	48.8317	1.19526	0.323384	3.6961	0.000218937	0.0107533
Gm40812	354.417	-1.03618	0.280385	-3.69555	0.000219411	0.0107533
Pi16	3313.9	0.848258	0.229588	3.6947	0.00022015	0.0107635
Ngb	17.3735	-1.23653	0.3352	-3.68893	0.000225195	0.0109837
Serpine1	904.701	0.909528	0.246752	3.686	0.000227809	0.0110845
F830016B08Rik	140.927	-1.19718	0.3254	-3.67909	0.000234068	0.0113618
Itga2b	126.837	0.803338	0.21864	3.67424	0.000238554	0.0115519
Rom1	275.56	-0.791928	0.215574	-3.67358	0.00023918	0.0115547
Slc6a17	275.311	-1.04124	0.283602	-3.67147	0.000241163	0.0116228
Cd28	33.9874	-1.22781	0.334613	-3.66934	0.000243174	0.0116919
H2-Ea-ps	324.748	0.998754	0.272286	3.66803	0.00024443	0.0117245
Gm28153	679.294	-0.915707	0.249737	-3.66669	0.000245711	0.0117305
Egr3	92.2181	0.893605	0.243686	3.66703	0.000245379	0.0117305
Arhgef26	315.449	-0.781863	0.213486	-3.66236	0.000249906	0.0119028
Ache	131.913	-1.20179	0.328536	-3.65801	0.000254181	0.0120781
Ddah1	1289.7	0.700484	0.191842	3.65136	0.000260856	0.0123404
Atp1a3	34.7612	1.07973	0.295759	3.6507	0.000261527	0.0123404
BC021891	30.7087	-1.1553	0.316449	-3.65082	0.000261408	0.0123404
Spp1	2749.06	-1.08537	0.297853	-3.64399	0.000268442	0.0126373
Cpa3	557.535	0.699134	0.192037	3.64061	0.000271988	0.0127451
Met	765.497	-0.830012	0.227953	-3.64116	0.000271417	0.0127451
Lrp4	592.415	-0.720385	0.197924	-3.6397	0.000272952	0.0127608
Prr13	631.923	0.635858	0.174952	3.63447	0.000278552	0.0129927
Ccl22	14.2963	1.20893	0.332791	3.63271	0.000280465	0.0130221
H2-DMa	274.638	0.755009	0.207817	3.63305	0.000280086	0.0130221
Mnda	526.691	0.697027	0.191909	3.63206	0.000281165	0.0130247
C1qb	1459.19	0.794614	0.219178	3.62543	0.000288479	0.0133331
Ctsh	1058.69	-0.707511	0.195248	-3.62366	0.000290462	0.0133943
Brinp1	23.8937	1.18803	0.327945	3.62264	0.000291612	0.0134168
Lat2	111.572	0.777602	0.214794	3.62022	0.000294353	0.0135123
Htra1	5602.15	-0.825854	0.228252	-3.61816	0.0002967	0.0135893
Dpp6	150.447	0.88268	0.244053	3.61676	0.000298316	0.0136325
Iqck	358.389	0.621271	0.171858	3.61502	0.000300326	0.0136935
Olfml3	4495.35	-0.886548	0.245649	-3.609	0.000307382	0.0139838
Ogn	4594.98	-0.817454	0.22655	-3.60827	0.000308247	0.0139918
Raet1d	33.651	1.1119	0.308232	3.60733	0.000309358	0.0140109
Tenm3	1484.48	-0.806012	0.223521	-3.60597	0.000310983	0.0140531
Mdga1	389.837	-0.637144	0.176751	-3.60476	0.000312445	0.0140878
Gm15793	334.37	0.763154	0.211912	3.60127	0.000316665	0.0142464
Tmem100	795.333	0.591107	0.164313	3.59744	0.000321361	0.0144257
C1qtnf6	5434.57	-0.744687	0.207145	-3.59501	0.000324381	0.0145291
Ikzf1	162.472	0.821589	0.228669	3.59292	0.000326991	0.0146138
Glt28d2	102.036	-0.871505	0.242627	-3.59196	0.000328205	0.0146358
Lrrc17	377.438	0.675565	0.188235	3.58894	0.00033203	0.0147739
H2-DMb1	212.167	0.766951	0.21376	3.5879	0.000333352	0.0148002
Kcnk2	591.785	-0.740968	0.206635	-3.58589	0.000335936	0.0148824
Cmtm3	962.951	0.622986	0.173822	3.58405	0.00033831	0.0149549
Gm22146	28.1696	-1.15946	0.323766	-3.58116	0.000342072	0.0150883
Gm20875	191.549	0.74568	0.208374	3.57857	0.000345474	0.015193
Lyz2	4015.81	0.72414	0.202374	3.57822	0.000345942	0.015193
Cuedc1	2676.16	-0.713878	0.199907	-3.57105	0.000355551	0.0155544
Gas1	7780.77	-0.919024	0.257362	-3.57094	0.000355705	0.0155544
Pira1	125.174	0.943116	0.264188	3.56987	0.000357157	0.0155844
Gm13237	191.99	0.745055	0.208752	3.56909	0.000358217	0.0155971
Sulf2	2533.18	0.596943	0.167511	3.56361	0.00036579	0.0158927
Atp6v0a4	471.185	-0.889739	0.249867	-3.56085	0.000369662	0.0160266
Hsf3	156.131	-0.765682	0.215157	-3.55871	0.000372674	0.0161227
Scml4	143.781	0.820492	0.231014	3.5517	0.000382748	0.0165135
Zdhhc23	325.319	-0.986084	0.277668	-3.5513	0.000383334	0.0165135
Tfcp2l1	60.0478	-1.04676	0.295029	-3.548	0.000388162	0.016686
Trappc3l	804.22	-0.859399	0.242408	-3.54526	0.000392222	0.0168249
Gm16897	5792.89	0.563128	0.158941	3.54299	0.000395613	0.0169259
Fam26e	753.765	-0.870262	0.245694	-3.54206	0.000397019	0.0169259
Angptl4	1681.31	0.654984	0.184918	3.54202	0.000397079	0.0169259
Rps18-ps3	1076.98	0.686018	0.194025	3.53573	0.000406658	0.0172979
Tpsb2	283.011	0.925858	0.262017	3.53358	0.000409979	0.0174027
Gm7819	221.26	-0.781411	0.221187	-3.53281	0.00041117	0.0174168
Naaa	764.067	0.645956	0.182943	3.53092	0.000414113	0.0174677
Cd37	176.527	0.736056	0.208436	3.53133	0.000413475	0.0174677
Samd14	402.403	0.63866	0.180904	3.53039	0.000414954	0.0174677
Gm36607	48.9963	1.02381	0.290324	3.52643	0.000421209	0.0176943
Pam	14821	-0.840302	0.238444	-3.52411	0.000424915	0.0178131
Tubb5	4892.71	0.534574	0.151751	3.5227	0.000427171	0.0178707
Gm13167	152.476	0.766154	0.217728	3.51886	0.000433407	0.0180571
Gm13232	152.476	0.766154	0.217728	3.51886	0.000433407	0.0180571
Gm7299	1091.81	0.69702	0.198136	3.51788	0.000435007	0.0180867
LOC108168067	670.772	-0.765324	0.218251	-3.50663	0.00045382	0.0188206
Tle4	437.341	-0.623365	0.177788	-3.50622	0.000454515	0.0188206
Has2	253.341	0.836803	0.239029	3.50084	0.000463792	0.0191267
Mir6972	122.531	0.856533	0.244664	3.50086	0.000463768	0.0191267
Car9	59.411	-1.05476	0.301428	-3.49922	0.000466616	0.0192041
LOC102635048	476.043	0.741072	0.21182	3.49859	0.000467717	0.0192105
Ly86	204.091	0.78329	0.22398	3.49715	0.000470259	0.0192759
Rgs4	733.408	0.623148	0.178257	3.49578	0.000472674	0.0193115
Rps20	6448.23	0.68206	0.195121	3.49558	0.000473031	0.0193115
Gm5105	108.809	-1.09826	0.314907	-3.48758	0.000487421	0.0198292
Rps10-ps1	476.03	0.690807	0.198115	3.4869	0.000488645	0.0198292
Gmfg	150.087	0.831639	0.238467	3.48744	0.000487672	0.0198292
Pdgfrl	2422.67	-0.85893	0.246456	-3.48512	0.000491911	0.0199219
Tubb2a	1845.55	0.583422	0.167515	3.4828	0.000496198	0.0200555
1700019G24Rik	17.3863	-1.11624	0.320727	-3.48034	0.000500773	0.0202002
Laptm5	1609.91	0.738853	0.212376	3.47898	0.000503321	0.0202264
Socs3	466.43	0.690159	0.198382	3.47893	0.000503416	0.0202264
Cstb	536.497	0.641748	0.184647	3.47554	0.000509817	0.0204431
Adamts2	7446.72	-0.763451	0.219838	-3.4728	0.000515066	0.0206128
Gm10109	25.7987	-1.14435	0.32959	-3.47205	0.000516496	0.0206294
C1ra	1846.58	0.641816	0.184903	3.47109	0.000518359	0.0206631
Gm13165	163.458	0.728389	0.20988	3.47051	0.000519478	0.0206671
Klhdc8a	338.968	-0.847612	0.244368	-3.46858	0.000523217	0.0207751
Klf9	3238.51	-0.681936	0.19692	-3.46302	0.000534155	0.021168
Zcchc12	31.4955	-1.05838	0.305947	-3.45935	0.000541477	0.0214152
Cidec	3447.72	0.551381	0.159412	3.45884	0.000542504	0.0214152
Lilra6	62.2721	0.924149	0.267283	3.45756	0.000545081	0.0214751
Mcm6	391.128	0.608546	0.176068	3.45631	0.000547618	0.0215333
Baiap2	648.575	0.640626	0.185423	3.45495	0.0005504	0.0216008
Sbk3	27.71	-1.10197	0.31947	-3.44936	0.000561924	0.0220105
Pdgfd	896.297	-0.60552	0.17562	-3.44789	0.000564974	0.0220873
Itga10	486.401	-0.883559	0.256346	-3.44675	0.00056738	0.0221387
Slc39a13	1621.91	-0.727456	0.211182	-3.44469	0.000571719	0.0222652
Gm14056	711.423	0.756124	0.219611	3.44302	0.000575255	0.0223049
A330074K22Rik	53.9811	-0.940585	0.273147	-3.44351	0.000574223	0.0223049
Gm19299	25.7037	-1.13906	0.330868	-3.44265	0.000576035	0.0223049
Gdap1	26.9195	-1.14903	0.334642	-3.4336	0.000595621	0.022997
Adam22	308.278	-0.677718	0.197393	-3.43335	0.000596178	0.022997
LOC108167885	81.8609	-1.04143	0.303424	-3.43228	0.000598535	0.0230049
Uhrf1bp1	433.353	-0.649427	0.189215	-3.43223	0.000598649	0.0230049
Sdc3	4457.66	-0.732073	0.213376	-3.4309	0.000601576	0.0230737
Perp	255.568	0.760888	0.221852	3.4297	0.000604245	0.0231323
Gpd2	928.775	-0.972237	0.283541	-3.42892	0.000605997	0.0231557
Tmem132b	94.3232	-0.970007	0.282967	-3.42798	0.000608088	0.0231919
Tmem120a	946.9	0.620143	0.180963	3.42691	0.000610495	0.02324
H2-Ab1	1020.06	0.890256	0.260315	3.41991	0.000626413	0.0238013
Trdc	16.0025	1.11944	0.327478	3.41838	0.000629948	0.0238909
Hcar2	131.831	0.936785	0.274205	3.41636	0.000634637	0.0239791
LOC108169043	1012.7	-0.669267	0.195883	-3.41667	0.000633929	0.0239791
Cyp27a1	250.609	-0.743994	0.217867	-3.41491	0.000638041	0.0240629
Il21r	21.2715	1.08172	0.316876	3.41369	0.000640887	0.0241254
Gm12816	1473.86	0.593683	0.173939	3.41317	0.000642109	0.0241267
Plaur	227.09	0.662999	0.194566	3.40757	0.000655445	0.0245369
Comp	29156.3	-0.896014	0.262932	-3.40779	0.000654922	0.0245369
Rpl3-ps2	1975.98	0.598544	0.175751	3.40563	0.000660112	0.0246661
Zcchc18	28.7283	-1.03899	0.305634	-3.39946	0.000675192	0.0251832
Gm2164	52.2341	-1.01235	0.297975	-3.39745	0.000680165	0.0253221
Scn1a	47.7044	-0.953932	0.281192	-3.39246	0.000692691	0.0257006
Itgb3	461.935	0.694455	0.20471	3.39239	0.000692864	0.0257006
Pkd1l1	1911.27	-0.595537	0.175582	-3.39178	0.00069439	0.0257102
Gm4332	2108.39	0.668905	0.197291	3.39045	0.000697769	0.0257882
Tagln2	3213.58	0.596236	0.17599	3.3879	0.000704296	0.0259821
2210416O15Rik	38.462	-0.953667	0.281648	-3.38603	0.000709114	0.0261124
Ar	1168.94	-0.648019	0.191849	-3.37775	0.000730806	0.0268624
Birc5	70.7456	0.902295	0.267185	3.37704	0.000732714	0.0268839
1700019D03Rik	315.243	0.632719	0.187471	3.37502	0.000738106	0.0270328
Neb	22130.2	-1.06967	0.317269	-3.37148	0.000747665	0.0272844
Mmp13	15.1761	1.13243	0.335844	3.37189	0.000746552	0.0272844
Kcng4	153.843	-1.09338	0.324385	-3.37061	0.000750009	0.0273208
9530053H05Rik	94.077	0.766995	0.227593	3.37003	0.000751587	0.0273292
Gm31527	63.3296	-0.97564	0.289803	-3.36657	0.000761102	0.0276257
Fam160a1	416.879	-0.874497	0.260055	-3.36274	0.000771738	0.0278858
Dusp7	697.225	-0.633126	0.18829	-3.3625	0.000772391	0.0278858
Vezf1	1675.46	-0.60346	0.179457	-3.3627	0.00077185	0.0278858
LOC108168679	85.3152	-0.868521	0.258388	-3.36131	0.000775741	0.027957
Prex1	2226.02	-0.881789	0.262437	-3.36	0.000779429	0.0280179
Galnt9	16.2362	1.11965	0.333266	3.35963	0.000780481	0.0280179
Itgam	354.491	0.747896	0.222639	3.35924	0.000781572	0.0280179
Ptpn6	184.642	0.750216	0.223518	3.35641	0.000789624	0.0282566
Crispld1	545.214	-0.851383	0.253795	-3.35461	0.000794783	0.0283911
Tmem52	415.395	-1.033	0.308148	-3.3523	0.000801431	0.0285783
Gm40525	736.295	-0.811873	0.242276	-3.35103	0.000805119	0.0286594
Nkx3-2	21.9288	1.05692	0.3155	3.34997	0.000808194	0.0286683
Gm40378	182.262	-0.755545	0.225531	-3.35006	0.000807928	0.0286683
Slc38a4	327.684	-1.08446	0.324046	-3.34663	0.000817996	0.0289653
Stk32c	269.944	-0.746556	0.223235	-3.34426	0.000825015	0.029163
Cdk1	108.303	0.77275	0.231196	3.3424	0.000830581	0.0293087
Tubb6	1053.24	0.522971	0.156652	3.33842	0.000842559	0.0296797
Tyrobp	320.212	0.745692	0.223784	3.33219	0.000861644	0.0302512
Vat1	4043.6	0.618615	0.18565	3.33215	0.000861764	0.0302512
Entpd2	1489.37	0.626276	0.188142	3.32874	0.000872399	0.0304664
Hoxa11	654.581	-0.719155	0.215991	-3.32956	0.000869837	0.0304664
Gramd2	105.81	-0.897958	0.269737	-3.32901	0.00087156	0.0304664
LOC108168737	14.7535	-1.11714	0.335859	-3.32623	0.000880281	0.0306888
Eno2	123.12	0.757834	0.22803	3.3234	0.000889275	0.0308962
Mettl24	277.976	-0.832212	0.250397	-3.32357	0.000888746	0.0308962
Ptprc	308.983	0.7956	0.239593	3.32064	0.000898117	0.0311501
Slc6a7	60.9024	0.942697	0.284116	3.318	0.000906639	0.031392
Msi2	2344.95	-0.653788	0.197316	-3.3134	0.000921679	0.0318584
Fras1	522.474	-0.848478	0.256308	-3.31038	0.0009317	0.0320954
Gm27177	1647.68	-0.613926	0.185442	-3.3106	0.000930948	0.0320954
Snph	18.1674	-1.06905	0.323216	-3.30755	0.000941171	0.0323667
Cd68	430.485	0.664197	0.200946	3.30535	0.000948563	0.0325657
1700006H20Rik	88.8006	0.825894	0.249986	3.30376	0.000953977	0.0326411
Gm10260	1652.82	0.68223	0.20648	3.3041	0.000952802	0.0326411
Arhgef37	236.869	-0.594404	0.17998	-3.30262	0.000957871	0.0327192
4933416E03Rik	18.3142	-1.06911	0.324265	-3.29702	0.00097717	0.0333223
Epha2	317.836	-0.764614	0.232008	-3.29564	0.000981994	0.0334306
Rps19	4636.4	0.620981	0.188533	3.29375	0.000988592	0.0335374
Itga11	883.68	-0.748247	0.227201	-3.29333	0.000990089	0.0335374
Sox11	69.0379	0.870685	0.264308	3.2942	0.000987015	0.0335374
Ifi205	476.424	0.617878	0.187665	3.29246	0.000993146	0.0335849
Nudt6	1009.18	-0.684885	0.20812	-3.29082	0.000998958	0.0337252
AI662270	81.4507	0.877404	0.266689	3.28999	0.00100191	0.0337686
Pkp1	50.6284	1.00857	0.306715	3.28829	0.00100798	0.0338048
Il15ra	265.439	-0.707654	0.215152	-3.28908	0.00100515	0.0338048
Igf2	4507.06	0.681633	0.207282	3.28843	0.00100748	0.0338048
Wfdc1	826.516	-0.599412	0.182416	-3.28597	0.00101632	0.0340283
C1s1	2732.3	0.637343	0.194045	3.28451	0.00102159	0.0341484
Gm30489	2490.25	0.732349	0.223064	3.28314	0.00102657	0.0342583
Lzts1	103.001	-0.782806	0.23851	-3.28207	0.00103049	0.0342766
LOC108167858	230.337	-0.648431	0.197552	-3.28233	0.00102955	0.0342766
Gm8779	66.0724	0.834045	0.254206	3.28098	0.00103446	0.0343523
Aldh1a2	111.027	0.795677	0.242572	3.28016	0.00103747	0.0343958
Sox6	1201.11	-0.772387	0.235526	-3.27942	0.00104021	0.0344305
Pitpnm3	264.953	-0.843513	0.25738	-3.27731	0.00104803	0.0346326
Gm31771	520.626	-0.953581	0.291061	-3.27622	0.00105206	0.0346531
Gm32899	339.859	0.795893	0.242897	3.27667	0.00105041	0.0346531
Gm6285	339.171	0.793602	0.242467	3.27302	0.00106403	0.0349906
Ucp2	1845.19	0.582364	0.178161	3.26875	0.00108023	0.0354658
LOC102633493	87.8994	0.819552	0.250804	3.2677	0.00108425	0.0355125
D030047H15Rik	150.078	0.691564	0.211652	3.26747	0.00108515	0.0355125
Grin3a	194.835	-0.818545	0.250659	-3.26558	0.0010924	0.0356922
Apoe	14783.4	0.53946	0.165336	3.26282	0.0011031	0.0359838
Foxq1	29.5239	-1.08866	0.333811	-3.2613	0.00110902	0.0361188
Slc40a1	141.263	-0.731503	0.224473	-3.25876	0.00111902	0.036386
Mafb	1230.96	0.57839	0.177575	3.25716	0.00112534	0.0364163
Vcam1	388.455	0.612226	0.187957	3.25727	0.00112489	0.0364163
Gm3756	3873.29	0.491624	0.150935	3.25719	0.00112522	0.0364163
LOC108167665	770.537	0.689739	0.21186	3.25563	0.00113141	0.0365463
Gna15	67.2682	0.79837	0.245257	3.25524	0.00113295	0.0365463
LOC108168349	678.953	0.759277	0.233419	3.25285	0.00114255	0.0367975
Marcksl1	336.792	0.619695	0.190556	3.25204	0.0011458	0.0368436
Syndig1	17.9063	1.07516	0.330937	3.24884	0.00115878	0.0372018
Glipr2	445.619	0.688779	0.212056	3.24811	0.00116176	0.0372388
Gm28535	785.143	0.679158	0.209164	3.24701	0.00116624	0.0373152
Fat3	263.044	-0.690723	0.212751	-3.24662	0.00116782	0.0373152
B230312C02Rik	55.9498	-1.08833	0.335442	-3.24447	0.0011767	0.0375396
Gm39875	157.406	-0.79142	0.244046	-3.24292	0.00118313	0.0375968
Plac8	36.3147	0.963888	0.297249	3.2427	0.00118405	0.0375968
5330416C01Rik	1709.63	0.655657	0.202149	3.24343	0.00118101	0.0375968
Cd48	107.465	0.725861	0.223913	3.2417	0.00118818	0.0376689
Gm2830	152.035	0.824731	0.25467	3.23843	0.00120189	0.0380442
Best3	57.0546	-0.953591	0.295337	-3.22882	0.00124302	0.0392052
Gm11361	1628.84	0.676619	0.209576	3.22851	0.00124436	0.0392052
Klhl33	889.616	-1.02407	0.317166	-3.22882	0.00124302	0.0392052
Gm9794	3248.69	0.65778	0.203775	3.22797	0.00124674	0.0392191
Igsf21	50.8761	0.997834	0.309173	3.22743	0.00124907	0.0392315
Gm36418	923.098	0.669701	0.207567	3.22644	0.00125341	0.039307
Gm5822	3647.67	0.653666	0.202679	3.22514	0.00125913	0.0394254
Tdh	47.4522	-0.926538	0.287452	-3.22328	0.00126731	0.0396205
Mgat4c	56.1143	0.850053	0.2638	3.22234	0.00127148	0.0396898
Gpm6b	2342.61	-0.807807	0.250849	-3.22029	0.00128061	0.0399132
Rps9	9035.64	0.722468	0.224393	3.21966	0.00128344	0.0399403
Ccpg1	2395.48	-0.606922	0.188559	-3.21874	0.00128754	0.0400063
Tmem198b	649.175	0.603655	0.187592	3.21792	0.00129123	0.0400597
Zfas1	263.832	0.778402	0.24206	3.21574	0.00130109	0.040242
Skint6	1523.07	0.553145	0.172024	3.21552	0.00130208	0.040242
Mfge8	8160.73	-0.732603	0.22788	-3.21487	0.00130504	0.040242
Tbx18	335.398	0.65431	0.203508	3.21515	0.00130375	0.040242
Slc38a1	633.589	-0.748026	0.232838	-3.21264	0.0013152	0.0404937
Renbp	154.128	0.710544	0.221273	3.21116	0.00132198	0.0405182
Gm32352	140.27	-0.694978	0.216402	-3.21152	0.00132037	0.0405182
Shc2	316.708	0.611119	0.190309	3.21119	0.00132184	0.0405182
Myo1f	285.619	0.655006	0.204086	3.20947	0.0013298	0.0406963
Crispld2	7165.89	-0.75423	0.235073	-3.2085	0.00133431	0.0407239
Gm10677	51.1866	-0.977274	0.304598	-3.20841	0.00133472	0.0407239
Rps19-ps5	290.669	0.833069	0.259698	3.20784	0.00133736	0.0407433
Gm10443	984.146	0.695296	0.216893	3.20571	0.0013473	0.0409232
Gm6133	920.774	0.667168	0.208094	3.20608	0.00134555	0.0409232
n-TDgtc3	15.9071	-1.07366	0.335114	-3.20386	0.00135598	0.0411189
Elmo1	1840.89	-0.642647	0.200609	-3.20348	0.00135779	0.0411189
BC147527	2052.67	0.565756	0.176651	3.20268	0.00136156	0.0411714
P2ry13	64.845	0.77893	0.243625	3.19725	0.00138744	0.0414079
Rpl17-ps4	891.332	0.656815	0.205427	3.19732	0.00138711	0.0414079
Pf4	481.721	0.685325	0.214212	3.19928	0.00137771	0.0414079
Fam198a	604.9	-0.590393	0.184587	-3.19846	0.00138164	0.0414079
Gm10054	403.017	0.69824	0.218392	3.19719	0.00138775	0.0414079
LOC105243593	2046.29	0.565388	0.176691	3.19986	0.00137493	0.0414079
Pla1a	164.936	0.94723	0.296121	3.19879	0.00138003	0.0414079
Gm6789	15560.9	0.653371	0.204326	3.19769	0.00138534	0.0414079
Slc1a1	3686.67	0.640248	0.200062	3.20025	0.00137307	0.0414079
Tsku	469.017	0.6923	0.21658	3.19651	0.00139103	0.0414448
Lrrc75b	214.362	-0.874174	0.273821	-3.19251	0.00141044	0.0419002
LOC108168384	965.92	0.663404	0.207773	3.19293	0.00140838	0.0419002
Hhipl1	68.4614	0.783376	0.24544	3.19172	0.00141426	0.0419524
Rpl19-ps9	533.12	0.662691	0.207697	3.19067	0.00141943	0.0420441
M1ap	62.9674	-0.908421	0.285872	-3.17772	0.0014844	0.0439046
C3ar1	311.161	0.765129	0.240829	3.17707	0.00148773	0.043939
Txn1	1992.52	0.61693	0.194354	3.17426	0.00150216	0.04427
Trim29	20.6898	1.0298	0.324445	3.17405	0.0015033	0.04427
Pycr1	720.949	-0.732056	0.230729	-3.1728	0.00150976	0.0443313
Hbegf	953.023	0.60411	0.190387	3.17307	0.00150835	0.0443313
Fbxl13	1001.04	0.565086	0.178176	3.17151	0.0015165	0.0444608
Rps24	8467.73	0.63041	0.198798	3.17112	0.00151855	0.0444608
Gm34315	1025.59	0.870055	0.274515	3.16942	0.00152742	0.0446561
C1qtnf3	1004.53	0.868785	0.274405	3.16607	0.00154514	0.0451092
Gm36673	327.697	0.609599	0.192677	3.16384	0.00155702	0.0453908
Zhx3	805.684	-0.682855	0.215943	-3.1622	0.00156581	0.0455816
LOC108169041	16.2933	1.02629	0.324749	3.16026	0.00157631	0.0458213
4931408D14Rik	99.2805	0.739309	0.233975	3.15977	0.00157894	0.0458321
Ttll7	519.319	-0.966891	0.306087	-3.15888	0.00158378	0.045907
Aff3	1288.93	-0.658692	0.208683	-3.15643	0.00159716	0.0462287
Fkbp7	1204.43	-0.611295	0.19372	-3.15555	0.00160194	0.0463011
Rpl17-ps3	2222.25	0.645821	0.204959	3.15097	0.00162729	0.0469669
Rpl23	7819.89	0.622998	0.197836	3.14907	0.00163792	0.0472064
Rpl17	6812.66	0.619809	0.197018	3.14595	0.00165547	0.0476446
Pik3c2a	1390.27	-0.584692	0.185892	-3.14533	0.001659	0.0476788
Ckap2l	83.5937	0.857088	0.272567	3.14451	0.00166367	0.0477452
Hmgb2	344.889	0.580368	0.184646	3.14313	0.0016715	0.0479021
B4galnt1	147.742	0.868037	0.276381	3.14072	0.00168531	0.0482299
Grem1	36.6767	-1.04092	0.331562	-3.13943	0.00169276	0.0483747
Mmp2	10541.8	0.698691	0.222587	3.13896	0.00169547	0.048384
LOC108168233	2596.56	0.569288	0.181418	3.13798	0.00170116	0.0484782
Gem	402.688	0.629213	0.200625	3.13626	0.00171117	0.0486951
LOC105246638	93.9325	0.745356	0.237852	3.13369	0.00172621	0.0490542
Gm9616	3695.36	0.629407	0.201009	3.13124	0.00174068	0.0493964
Dusp14	313.406	-0.764967	0.244387	-3.13014	0.00174721	0.0495123
Smox	769.474	-0.987775	0.315859	-3.12727	0.00176438	0.0498598
Fbn2	664.71	0.787011	0.25165	3.1274	0.00176359	0.0498598
Gm7332	755.75	0.645196	0.206511	3.12427	0.00178245	0.0503003
Fkbp5	894.481	-0.813672	0.26052	-3.12327	0.00178855	0.0504024
Gm5905	2567.56	0.690838	0.221367	3.12077	0.00180377	0.0507306
Gm41885	733.237	-0.771047	0.247088	-3.12054	0.0018052	0.0507306
Cd34	6730.35	0.513143	0.164496	3.11949	0.00181165	0.0508415
Gm9701	829.949	0.61673	0.19776	3.11858	0.00181722	0.0509274
Gm42406	735.478	0.614834	0.197202	3.11778	0.00182216	0.0509675
Gm40363	173.387	0.73187	0.234759	3.11754	0.00182368	0.0509675
Cass4	76.9146	0.759886	0.244096	3.11307	0.00185154	0.0516751
A330102I10Rik	44.2263	-0.914097	0.294075	-3.10838	0.00188116	0.0524297
Myc	268.314	0.588754	0.189454	3.10764	0.00188589	0.0524717
Trpm3	1857.59	0.523724	0.168545	3.10733	0.00188784	0.0524717
Arhgap30	270.108	0.667429	0.214966	3.10481	0.00190398	0.0527489
Col24a1	225.039	-0.728435	0.234582	-3.10525	0.00190118	0.0527489
Gm30684	15.9492	-1.03648	0.333856	-3.10456	0.00190562	0.0527489
Mmp23	902.319	-0.633395	0.204051	-3.1041	0.00190861	0.0527599
Rpl17-ps9	1430.33	0.639377	0.206122	3.10194	0.00192259	0.0530019
Thbs2	9350.84	-0.741878	0.23914	-3.10228	0.00192035	0.0530019
Rps28	3620.53	0.674982	0.21771	3.10037	0.00193276	0.05321
Gm31305	290.426	-0.932145	0.300722	-3.09969	0.00193722	0.0532604
Naprt	192.189	0.685243	0.221152	3.09852	0.00194487	0.0533985
Rps12-ps20	236.037	0.753637	0.243772	3.09156	0.00199105	0.0545923
Vmn2r-ps15	196.187	0.622732	0.201562	3.08954	0.00200467	0.0548917
Bend6	31.0669	0.907402	0.293837	3.08811	0.00201433	0.0550078
Rps19-ps6	1242.47	0.755007	0.244464	3.08841	0.00201229	0.0550078
Itm2c	4795.21	-0.62037	0.20097	-3.08688	0.00202272	0.0550651
Gm8624	810.343	0.609168	0.197359	3.0866	0.00202457	0.0550651
Faim2	166.452	-0.768648	0.249016	-3.08674	0.00202364	0.0550651
Malrd1	750.973	-0.622699	0.201851	-3.08495	0.00203589	0.0552989
Ltc4s	215.798	0.664035	0.215289	3.08439	0.00203968	0.0553276
Tekt2	49.7073	-0.818575	0.265466	-3.08354	0.00204556	0.0553393
Gm32328	25.2961	-0.967768	0.313849	-3.08355	0.00204546	0.0553393
Bglap	52.3802	0.997201	0.323522	3.08233	0.00205389	0.0553994
Gm34865	565.255	0.61702	0.200199	3.08203	0.00205598	0.0553994
Scrn1	821.922	-0.666833	0.216355	-3.08212	0.00205535	0.0553994
Gm16702	456.896	0.827141	0.268456	3.08111	0.00206231	0.0554963
Smpdl3b	194.185	-0.743921	0.241561	-3.07964	0.00207252	0.0556974
Pon1	38.1279	0.896549	0.291184	3.07898	0.00207713	0.0557473
Gm40643	30.4713	-0.990564	0.322333	-3.0731	0.00211845	0.0567811
Gm10689	1202.31	0.624283	0.203426	3.06885	0.00214885	0.0575199
Gm35043	3796.18	0.615679	0.200667	3.06816	0.00215382	0.0575763
Epb41l3	439.063	0.595032	0.193962	3.06777	0.00215663	0.0575763
Pigb	586.904	-0.591332	0.192895	-3.06557	0.00217257	0.0579257
Uchl1os	21.6611	1.01625	0.331698	3.06378	0.00218556	0.0581956
Ube2l6	433.599	0.640531	0.209209	3.06169	0.00220094	0.0585284
Arl11	39.3111	0.846913	0.276673	3.06106	0.00220555	0.058574
Sppl2a	1937.95	-0.614355	0.200936	-3.05746	0.00223221	0.0592045
Cdc20	98.6917	0.704655	0.230805	3.05303	0.00226542	0.0599784
Slc14a2	957.923	0.629848	0.206319	3.05278	0.0022673	0.0599784
2900079G21Rik	49.7592	-0.86049	0.282022	-3.05114	0.00227972	0.0602284
Ptrh1	49.7434	0.853678	0.279938	3.04953	0.002292	0.0604553
Synm	3674.77	-0.823962	0.270219	-3.04923	0.00229426	0.0604553
Gm454	57.4411	0.913512	0.299813	3.04694	0.00231181	0.0608386
LOC102639076	15.677	-0.988159	0.324401	-3.0461	0.00231832	0.0609311
Tmem86a	353.092	0.574815	0.188813	3.04437	0.00233172	0.0611247
Cyp11a1	38.6215	0.953448	0.313146	3.04474	0.00232881	0.0611247
Cma2	42.4152	0.887243	0.29162	3.04246	0.00234654	0.0614339
Ptgfr	218.1	-0.799934	0.263099	-3.04043	0.00236241	0.0616903
Dbf4	64.7862	0.783316	0.257601	3.04081	0.00235942	0.0616903
Rplp2	6279.3	0.634392	0.20869	3.03987	0.00236682	0.0617259
Uts2r	341.061	-0.816152	0.26855	-3.03911	0.00237282	0.061803
Amigo3	120.613	-0.733515	0.24141	-3.03846	0.00237792	0.0618563
Fam57b	101.088	-0.898643	0.295929	-3.03668	0.00239198	0.0621424
P2ry6	259.575	0.582998	0.192045	3.03574	0.00239946	0.062257
Bglap2	57.886	0.999644	0.329525	3.03359	0.00241663	0.0626226
Tmem200b	989.876	-0.553751	0.182716	-3.03066	0.00244019	0.0631523
Rpl3-ps1	3506.9	0.538031	0.177608	3.02931	0.00245113	0.0633227
Mxd1	256.404	-0.589898	0.194795	-3.02831	0.00245925	0.0633227
Msr1	169.111	0.707546	0.233625	3.02856	0.00245726	0.0633227
Gm16104	133.52	-0.701923	0.231733	-3.02901	0.00245354	0.0633227
Ralyl	156.001	-0.685692	0.226621	-3.02572	0.00248042	0.0637867
Il13ra1	782.464	0.608656	0.201288	3.02381	0.00249613	0.0639476
Stmn1	558.211	0.621333	0.205454	3.02419	0.00249299	0.0639476
Ppfibp2	466.959	-0.60436	0.199822	-3.02449	0.00249053	0.0639476
T2	460.781	0.807121	0.267077	3.02206	0.00251062	0.0642378
Cma1	241.237	0.87994	0.291245	3.0213	0.00251691	0.0643175
Gldc	19.8455	1.00924	0.334233	3.01956	0.00253143	0.0646071
Rpl21	7482.33	0.55324	0.183292	3.01835	0.00254154	0.0647837
Fcgr1	100.147	0.851425	0.282165	3.01747	0.00254892	0.0648091
Foxd1	40.1253	0.869703	0.288219	3.01751	0.00254862	0.0648091
Gm13160	94.9313	0.702465	0.232848	3.01684	0.00255425	0.0648633
Nlgn1	274.702	-0.64271	0.213073	-3.01638	0.00255808	0.0648794
Bok	275.858	0.6415	0.21285	3.01386	0.00257943	0.0652576
Gm3579	653.556	-0.839064	0.278381	-3.01409	0.00257752	0.0652576
Pcdh10	43.2866	-0.88905	0.295376	-3.00989	0.00261341	0.0660351
Gm11816	149.484	-0.800172	0.265974	-3.00846	0.00262578	0.066265
Tmsb4x	12545	0.546882	0.181824	3.00776	0.00263183	0.0663351
Mum1l1	68.3525	-0.857238	0.285766	-2.99979	0.00270167	0.0679266
Flrt1	104.905	-0.781159	0.260397	-2.99988	0.00270087	0.0679266
Fmo2	528.284	-0.745015	0.248625	-2.99655	0.00273056	0.0685681
Gm14005	241.725	0.59607	0.199296	2.99088	0.00278179	0.0693554
Il17ra	228.484	0.601964	0.201271	2.99081	0.00278242	0.0693554
Npm1	3482.25	0.535244	0.178927	2.99141	0.00277689	0.0693554
Ear2	59.764	0.838316	0.280235	2.99148	0.0027763	0.0693554
Prlr	332.602	0.696062	0.232622	2.99225	0.00276933	0.0693554
Gm41844	226.757	-0.864787	0.289061	-2.99172	0.00277413	0.0693554
Pira2	139.634	0.825787	0.276155	2.9903	0.00278699	0.0693841
Slc9a3r1	204.063	0.674986	0.225819	2.98906	0.00279835	0.0695816
Gm15843	560.835	0.624037	0.20881	2.98854	0.00280317	0.069616
Agl	2843.61	-0.95474	0.319757	-2.98583	0.00282814	0.0700646
Irx3	121.754	0.721899	0.241758	2.98604	0.00282613	0.0700646
Rps4x	11131.8	0.597615	0.200363	2.98266	0.00285758	0.0706215
Mlxip	1045.76	-0.610295	0.204606	-2.98278	0.00285643	0.0706215
Gm10362	1248.47	0.621192	0.208459	2.97992	0.00288322	0.0711686
Rps12-ps11	1106.61	0.648193	0.217746	2.97683	0.00291243	0.0711811
LOC105243964	140.385	-0.78968	0.265264	-2.97696	0.00291119	0.0711811
Gm39954	2003.76	-0.637179	0.213908	-2.97875	0.00289426	0.0711811
Pde11a	288.331	0.564164	0.189537	2.97653	0.0029153	0.0711811
Dok7	184.201	-0.891027	0.299198	-2.97805	0.00290084	0.0711811
Gm13858	225.887	0.612825	0.205846	2.97711	0.00290981	0.0711811
LOC108167935	258.462	-0.580179	0.19474	-2.97925	0.00288955	0.0711811
Gm3226	5951.99	0.471514	0.158337	2.97792	0.00290213	0.0711811
Spry4	645.82	-0.57557	0.193214	-2.97892	0.00289265	0.0711811
Gm37416	510.963	-0.690468	0.232119	-2.97463	0.00293339	0.071384
Gm5850	366.398	0.560389	0.188418	2.97418	0.00293769	0.071384
Gm5851	366.398	0.560389	0.188418	2.97418	0.00293769	0.071384
Gfpt2	885.979	0.559166	0.187946	2.97515	0.00292849	0.071384
Slc38a2	2736.54	-0.600971	0.202115	-2.97341	0.00294508	0.0714781
Gm15866	29.8258	0.913949	0.307663	2.97061	0.00297204	0.0718746
Gm31896	73.5268	-0.788027	0.265265	-2.97072	0.00297104	0.0718746
Fermt3	224.968	0.613495	0.206517	2.97068	0.00297137	0.0718746
LOC108168443	595.651	0.560342	0.188765	2.96846	0.00299295	0.0719708
Rpl7a-ps12	2117.17	0.518884	0.1748	2.96844	0.00299318	0.0719708
42433	565.453	0.617127	0.207926	2.96801	0.00299731	0.0719708
Nsa2	2400	0.554141	0.18662	2.96936	0.00298416	0.0719708
Gpr183	92.8155	0.753643	0.253911	2.96814	0.00299611	0.0719708
Csdc2	109.965	-0.666344	0.224387	-2.96962	0.00298163	0.0719708
Gm6472	2116.03	0.518939	0.174917	2.96677	0.00300946	0.0721251
Prkab2	822.022	-0.915277	0.308524	-2.96663	0.00301084	0.0721251
Otub2	126.607	-0.63421	0.213814	-2.96618	0.00301525	0.0721456
Gm13573	670.956	0.598915	0.202007	2.96483	0.0030285	0.0722071
LOC101055676	37.4616	-0.893414	0.301326	-2.96495	0.00302736	0.0722071
Rps10-ps2	1838.25	0.609021	0.205402	2.96501	0.0030267	0.0722071
Rps12-ps21	237.588	0.731484	0.246822	2.96361	0.00304051	0.0724084
Inhbb	568.194	-0.735996	0.248417	-2.96275	0.00304905	0.0725267
Gm7413	954.659	0.545655	0.184234	2.96175	0.00305892	0.0726057
Slurp1	128.748	0.754619	0.254793	2.96169	0.00305953	0.0726057
Rps12-ps6	1104.52	0.644443	0.21768	2.96051	0.0030713	0.0727999
Rpl17-ps8	1518.38	0.625007	0.211223	2.95899	0.00308645	0.0730737
1700086O06Rik	1020.03	0.612219	0.206983	2.95783	0.00309814	0.073265
LOC102634483	1512.79	0.618135	0.209028	2.95718	0.00310463	0.0733329
Rps12-ps15	1109.36	0.648309	0.219293	2.95636	0.00311292	0.0734433
Rps12-ps16	1106.03	0.646653	0.218951	2.95341	0.0031428	0.074062
Raver2	837.813	-0.677925	0.229663	-2.95183	0.00315897	0.0743567
Gm21571	1109.16	0.640914	0.217206	2.95072	0.00317031	0.0745373
Tst	476.365	0.685252	0.23227	2.95024	0.00317529	0.0745679
Srrm4	39.9051	-0.80138	0.271675	-2.94977	0.00318006	0.0745936
Ptpn13	561.357	-0.733519	0.248878	-2.94731	0.00320556	0.0751048
Crybb2	382.745	0.594682	0.201823	2.94656	0.00321333	0.0751133
LOC108169063	382.745	0.594682	0.201823	2.94656	0.00321333	0.0751133
Nup210l	602.141	0.598878	0.203322	2.94547	0.00322465	0.0752345
Ppp1r14b	1563.16	0.593674	0.201563	2.94535	0.00322592	0.0752345
Rps23-ps2	2960.45	0.568694	0.193204	2.9435	0.00324527	0.075512
Rps10	4530.76	0.618819	0.210232	2.9435	0.00324522	0.075512
Rps12-ps18	1100.08	0.64194	0.218368	2.93972	0.00328512	0.0756583
A330023F24Rik	129.415	-0.62234	0.211512	-2.94233	0.00325749	0.0756583
Lbp	4338.04	0.534334	0.181641	2.94171	0.00326405	0.0756583
Gm40364	156.043	0.70638	0.240094	2.9421	0.00325995	0.0756583
Loxl3	1745.19	-0.649774	0.221012	-2.94	0.00328217	0.0756583
C330021F23Rik	2962.1	0.568815	0.193384	2.94138	0.00326754	0.0756583
Adamtsl5	762.15	0.601005	0.204384	2.94056	0.00327619	0.0756583
F13a1	2811.78	0.673397	0.228989	2.94074	0.00327428	0.0756583
Tnfrsf19	210.786	-0.701463	0.238579	-2.94018	0.00328027	0.0756583
Rps12-ps14	1105.64	0.644275	0.219202	2.93919	0.00329072	0.0757016
Gm8172	2985.6	0.611518	0.208234	2.93669	0.00331735	0.0759696
Dpep2	110.002	0.663296	0.225858	2.93678	0.00331634	0.0759696
Ubxn2a	1194.47	-0.713688	0.24296	-2.93748	0.00330896	0.0759696
Igfbp6	8116.98	-0.713688	0.242986	-2.93716	0.00331229	0.0759696
Crmp1	22.7993	0.914972	0.311817	2.93433	0.00334273	0.0764644
Rpl30-ps3	794.793	0.642974	0.219273	2.93229	0.00336468	0.0766194
Cdca8	59.5063	0.739597	0.252344	2.93091	0.00337971	0.0766194
Hook1	70.2143	-0.803761	0.274146	-2.93188	0.00336922	0.0766194
Slc46a3	124.293	-0.718012	0.244966	-2.93107	0.003378	0.0766194
Gpt2	1009.07	-0.830335	0.283213	-2.93184	0.00336958	0.0766194
Rack1	7831.18	0.549722	0.187527	2.93142	0.00337413	0.0766194
Gm9512	5382.3	0.618025	0.210721	2.93292	0.00335795	0.0766194
Rpl3	7342.57	0.506096	0.172543	2.93315	0.00335539	0.0766194
Rps12-ps12	1107.08	0.636571	0.217253	2.9301	0.00338858	0.0767346
Fgr	60.0411	0.764927	0.261117	2.92944	0.00339576	0.0768115
LOC108167918	519.754	-0.644036	0.21988	-2.92904	0.00340015	0.0768252
Gm40368	158.193	0.695473	0.237525	2.928	0.00341148	0.0769098
Hectd2	247.958	-0.720878	0.246182	-2.92824	0.0034089	0.0769098
Slamf9	124.013	0.767115	0.262164	2.92608	0.00343258	0.0772996
Cd40	33.8623	0.871501	0.298059	2.92392	0.00345652	0.0777435
Hmga2	38.7663	0.889239	0.304157	2.92361	0.00345995	0.0777435
Emilin2	1057.65	0.587355	0.200926	2.92325	0.00346403	0.077749
Rpl10a	4835.39	0.542278	0.185538	2.92274	0.00346971	0.0777905
Msi1	167.662	-0.667527	0.228489	-2.92149	0.00348365	0.0779751
Prkg2	101.84	0.638075	0.218489	2.9204	0.00349582	0.0779751
Rpl10-ps5	5941.66	0.588494	0.201519	2.92028	0.00349716	0.0779751
LOC108168162	885.538	-0.774992	0.265337	-2.92078	0.00349155	0.0779751
Rpl23a-ps3	2809.62	0.550652	0.188497	2.92128	0.00348596	0.0779751
Myoc	8634.15	-0.899059	0.308024	-2.9188	0.00351385	0.0781812
Adgra3	1204.3	-0.587916	0.201433	-2.91866	0.00351539	0.0781812
Gm10132	3229.74	0.53837	0.184472	2.91843	0.00351796	0.0781812
Rps12-ps17	1100.16	0.638447	0.218857	2.91719	0.00353197	0.0784066
Cdk4	975.082	0.530899	0.182043	2.91635	0.00354158	0.0785332
Gm10335	3170.62	0.53945	0.184996	2.916	0.00354548	0.0785332
Hunk	110.123	-0.761269	0.261096	-2.91567	0.00354928	0.0785332
Camk2b	1760.98	-0.717869	0.246282	-2.91482	0.00355889	0.07866
Gm13456	23766.7	0.600081	0.205988	2.91319	0.0035776	0.0789017
Gm4833	794.591	0.651948	0.223786	2.91327	0.0035767	0.0789017
Gm5859	40.9894	-0.840202	0.288534	-2.91197	0.00359156	0.0790378
Gm6109	298.944	0.726309	0.249397	2.91226	0.00358829	0.0790378
LOC101055703	233.646	0.723027	0.248334	2.91151	0.00359682	0.0790677
Rps12-ps13	1103.56	0.63568	0.218368	2.91105	0.00360211	0.0790983
Rps8	9010.02	0.594252	0.204283	2.90896	0.00362633	0.0794402
Gdf11	101.234	-0.872588	0.299982	-2.9088	0.00362813	0.0794402
Krt79	55.9971	0.781512	0.268681	2.90869	0.00362943	0.0794402
Unc93b1	918.795	0.525552	0.180736	2.90784	0.00363929	0.0795702
Gm15464	1490.62	0.563319	0.193941	2.90458	0.00367741	0.0799524
Rpl10a-ps1	3029.82	0.561626	0.193371	2.9044	0.00367963	0.0799524
Rpl10-ps1	6023	0.584692	0.201235	2.90551	0.0036665	0.0799524
Rps6	8073.85	0.592436	0.203984	2.90433	0.00368041	0.0799524
Glt8d2	417.099	-0.700416	0.2411	-2.90508	0.0036716	0.0799524
Rplp2-ps1	1097.04	0.659873	0.227129	2.90527	0.00366933	0.0799524
Atp2a3	1683.85	-0.671527	0.231243	-2.90399	0.00368436	0.0799527
Gm31982	27.3143	-0.974072	0.33552	-2.90317	0.00369402	0.0800766
Racgap1	163.404	0.741625	0.255485	2.90282	0.0036982	0.0800817
Iars	968.027	-0.465165	0.160277	-2.90226	0.00370486	0.0801403
Gm16712	23.5963	0.885606	0.305467	2.89919	0.00374128	0.080842
Lair1	99.3055	0.758083	0.261705	2.8967	0.00377106	0.0813123
Lvrn	93.702	-0.835999	0.288575	-2.89699	0.00376762	0.0813123
Anxa5	6177.49	0.558579	0.193051	2.89343	0.00381065	0.0820787
Gm4859	653.365	0.535789	0.185245	2.89234	0.00382389	0.0822766
Nup93	6310.77	0.570061	0.197217	2.89052	0.00384606	0.0826659
Ncf1	262.74	0.663858	0.229741	2.88959	0.00385742	0.0828222
Il2rg	155.584	0.602128	0.208431	2.88886	0.00386637	0.082847
Rps12-ps10	835.519	0.638248	0.220936	2.88883	0.00386674	0.082847
E130102H24Rik	44.5254	-0.818919	0.283537	-2.88823	0.00387419	0.082919
Msc	47.1754	0.898023	0.311064	2.88694	0.00389003	0.0830829
Pthlh	121	0.710753	0.246168	2.88726	0.0038861	0.0830829
Alg2	604.454	-0.508955	0.176362	-2.88585	0.00390355	0.0832839
Svil	2962.08	-0.604614	0.209554	-2.88525	0.00391107	0.0833567
Gm11223	337.141	0.648211	0.224735	2.88433	0.00392248	0.0835121
Gm40367	157.409	0.697823	0.242083	2.88258	0.00394434	0.0838897
Mgl2	402.609	0.522407	0.181256	2.88215	0.00394976	0.0839168
Il17re	23.6925	-0.915628	0.31786	-2.88061	0.00396912	0.0841956
Mir7067	1123.74	0.641505	0.222718	2.88034	0.00397246	0.0841956
Gm42078	147.162	-0.845477	0.293557	-2.88011	0.00397533	0.0841956
Gm36327	150.349	0.701536	0.243724	2.8784	0.00399692	0.0845647
Gm7476	2619.32	0.636126	0.22103	2.87801	0.00400197	0.0845833
Shisa2	485.313	-0.846941	0.294317	-2.87765	0.0040065	0.0845909
LOC105244208	5701.96	0.600764	0.208895	2.87591	0.0040286	0.0849691
LOC108168458	296.264	0.719367	0.250227	2.87486	0.00404207	0.085125
Nap1l1	2892.86	0.445789	0.155074	2.87468	0.00404438	0.085125
Tlr13	89.7997	0.712566	0.247954	2.87378	0.0040559	0.085279
LOC108169191	296.664	0.718208	0.249967	2.87321	0.00406322	0.0853444
Gm36651	40.8086	-0.874705	0.304535	-2.87226	0.00407543	0.0855125
Gm3379	5329.13	0.598704	0.208508	2.87137	0.00408698	0.0856661
Gm7172	1286.53	0.529901	0.184597	2.87058	0.00409721	0.085792
LOC100862106	236.183	0.717105	0.24998	2.86865	0.00412231	0.0859919
Tpst1	1627.92	-0.564013	0.196555	-2.8695	0.00411125	0.0859919
Clec3b	5596.9	0.573504	0.199899	2.86898	0.00411804	0.0859919
Fam19a2	15.8284	0.944502	0.329262	2.86854	0.00412371	0.0859919
Gm36393	115.505	-0.788637	0.275048	-2.86726	0.00414036	0.086171
Gm35835	16.5559	-0.948509	0.33081	-2.86723	0.00414079	0.086171
Epha4	335.4	-0.571527	0.199375	-2.8666	0.00414913	0.086256
Heph	1945.01	0.508237	0.177389	2.8651	0.00416875	0.0865051
Chil1	43.4009	0.906873	0.316531	2.86503	0.00416964	0.0865051
Col13a1	498.077	-0.604156	0.210944	-2.86406	0.00418245	0.0866071
Gm2387	2861.62	0.605031	0.211253	2.86401	0.00418309	0.0866071
Fam83g	20.5204	-0.920725	0.321628	-2.8627	0.00420044	0.0868776
Gm11878	1818.25	0.517206	0.180813	2.86045	0.00423041	0.0874083
Rpl10-ps3	6788.2	0.584939	0.204602	2.85891	0.00425098	0.087744
Rps12-ps9	1722.26	0.641725	0.22453	2.85808	0.00426209	0.0878841
9530026P05Rik	159.327	-0.658672	0.230521	-2.85732	0.00427232	0.0879224
Adgre1	479.574	0.679598	0.237846	2.8573	0.00427262	0.0879224
Adgrb2	136.021	-0.739313	0.258783	-2.85688	0.00427825	0.087949
Rps12	9649.83	0.597963	0.20935	2.85628	0.0042864	0.0880275
Atp1a4	182.407	-0.735711	0.257658	-2.85537	0.00429865	0.0881039
Wnk2	418.678	-0.751262	0.263106	-2.85536	0.00429881	0.0881039
Pth1r	1040.29	-0.647884	0.226999	-2.85412	0.00431558	0.0882693
Enox1	3543.26	0.512799	0.179656	2.85433	0.00431279	0.0882693
Gm31320	426.323	0.645731	0.226375	2.85248	0.00433793	0.0885886
Lyl1	260.876	0.507888	0.17808	2.85202	0.00434429	0.0885886
Gm34745	1296.74	0.526785	0.184702	2.85208	0.00434344	0.0885886
Gm35638	137.483	-0.621405	0.21793	-2.8514	0.00435266	0.0886703
Platr22	63.2291	-0.814714	0.285807	-2.85058	0.00436399	0.0888118
Gm33470	278.348	0.568024	0.199332	2.84964	0.00437688	0.0889848
Matn2	6000.47	-0.680321	0.238994	-2.84661	0.00441874	0.0897461
Wdr89	1123.33	0.643167	0.225987	2.84603	0.00442682	0.0898201
Lmo1	211.166	0.578841	0.203472	2.84482	0.00444359	0.0898909
Gm5611	175.668	0.59372	0.208687	2.84503	0.00444076	0.0898909
Lama2	2942.12	-0.487255	0.171249	-2.8453	0.0044369	0.0898909
Cyp21a1	23.1034	0.908997	0.319647	2.84375	0.00445857	0.0901039
Rasgef1b	88.7043	0.760815	0.26772	2.84183	0.00448552	0.0904683
Tuba1c	7780.82	0.454038	0.159757	2.84205	0.00448248	0.0904683
Dgat1	915.605	0.552995	0.194678	2.84056	0.00450346	0.09074
Megf10	187.4	0.813779	0.286551	2.83991	0.00451265	0.090835
LOC108167434	507.079	-0.634392	0.223463	-2.83891	0.00452684	0.0910304
LOC108167725	471.987	-0.63415	0.223442	-2.83809	0.00453837	0.0911718
E330023G01Rik	123.053	-0.692636	0.244145	-2.83699	0.00455413	0.0913076
Plekhh2	372.464	-0.677043	0.238628	-2.83723	0.00455062	0.0913076
Rpl23a	7012.09	0.538728	0.18999	2.83557	0.00457444	0.0916243
Rps23-ps1	3995.81	0.556221	0.196217	2.83472	0.00458653	0.0916644
Cldn15	192.918	0.610103	0.215291	2.83385	0.00459903	0.0916644
Gm8600	20.7123	-0.922244	0.325297	-2.83508	0.00458141	0.0916644
Ttyh1	162.357	0.637743	0.225006	2.83433	0.00459213	0.0916644
Rps12-ps3	2993.88	0.596323	0.210406	2.83416	0.00459469	0.0916644
Cnst	775.978	-0.550363	0.194328	-2.83213	0.00462393	0.091932
Zfp385b	248.753	0.568895	0.200904	2.83167	0.00463058	0.091932
Zfp462	906.438	-0.484371	0.171051	-2.83174	0.00462953	0.091932
Cyp2d22	354.652	-0.548776	0.193787	-2.83185	0.00462792	0.091932
Muc1	28.3303	0.857948	0.303044	2.8311	0.00463888	0.0920068
Rpl29-ps5	174.058	0.667851	0.235944	2.83055	0.00464687	0.0920753
2900060L22Rik	92.1448	0.763903	0.270019	2.82907	0.00466834	0.0924103
Gm7392	1070.68	0.558821	0.197553	2.82872	0.00467351	0.0924226
Pltp	2244.51	0.420561	0.148764	2.82703	0.00469819	0.0928202
Gm6023	51.9306	0.789188	0.279359	2.825	0.00472808	0.093102
Cd55	1460.71	0.584516	0.206922	2.82481	0.00473081	0.093102
Gm5148	3998.92	0.554481	0.196267	2.82513	0.00472614	0.093102
Gm32718	34.192	-0.850736	0.301135	-2.8251	0.00472661	0.093102
Pla2g2e	19.8962	0.880631	0.311793	2.82441	0.00473679	0.0931293
Amd1	2295.15	-0.870286	0.308249	-2.82332	0.00475288	0.0933552
Gm38505	19.2565	-0.914181	0.323995	-2.82159	0.00477858	0.093608
Cfap74	180.184	-0.664499	0.235537	-2.82122	0.0047842	0.093608
Anpep	1834.43	0.547727	0.194084	2.8221	0.00477096	0.093608
LOC108167464	122.962	-0.690924	0.244892	-2.82135	0.00478224	0.093608
7420461P10Rik	7061.05	-0.874461	0.310062	-2.82028	0.00479824	0.0937921
Rps12-ps2	239.744	0.70137	0.248717	2.81995	0.00480312	0.0937973
Ms4a6d	143.584	0.76024	0.269784	2.81796	0.00483301	0.0942901
Rps12l1	2994.31	0.593758	0.210753	2.81732	0.0048426	0.0943864
Cd53	235.799	0.616498	0.219025	2.81474	0.00488166	0.0949653
Fuca1	2045.01	-0.557814	0.198175	-2.81475	0.00488145	0.0949653
Cd300c2	75.7812	0.829821	0.295076	2.81223	0.00491997	0.095619
Rps12-ps4	2701.15	0.593576	0.211227	2.81014	0.00495206	0.0959764
Wwp2	2445.69	0.53059	0.188811	2.81016	0.00495166	0.0959764
Ly6c2	1190.1	0.508143	0.180827	2.8101	0.00495255	0.0959764
LOC108167913	774.667	0.564425	0.200905	2.80941	0.00496324	0.0960918
LOC108169095	1090.88	0.486331	0.173148	2.80877	0.00497315	0.0961919
Ndst4	28.2841	-0.928368	0.33062	-2.80796	0.00498565	0.0962502
Cx3cr1	302.236	0.646705	0.230302	2.80807	0.00498387	0.0962502
Lhfp	4107.18	-0.642212	0.228737	-2.80764	0.00499053	0.0962528
Amd2	1556.7	-0.869309	0.309684	-2.80708	0.00499927	0.0963297
Rps23	6042.57	0.549108	0.195707	2.80576	0.00501982	0.0966339
LOC108168003	478.004	-0.616378	0.219765	-2.80471	0.00503612	0.0967641
Aldh18a1	1189.64	-0.556046	0.19825	-2.80477	0.00503532	0.0967641
Lep	1355.36	-0.582087	0.207581	-2.80414	0.00504515	0.0968459
Gm13680	2891.32	0.588511	0.210025	2.8021	0.00507706	0.0971827
Efhd2	954.314	0.483191	0.172436	2.80214	0.00507648	0.0971827
Rpl5	9972.6	0.504561	0.180042	2.80246	0.00507142	0.0971827
A630089N07Rik	213.745	-0.54769	0.195507	-2.80138	0.00508841	0.097308
Nsg1	325.869	0.562802	0.201033	2.79955	0.00511731	0.0976766
Rpl32l	644.374	0.618527	0.220921	2.79976	0.00511407	0.0976766
Gm34804	21.3884	-0.893495	0.319261	-2.79864	0.00513188	0.0978626
Agpat9	424.078	0.620781	0.221886	2.79775	0.00514593	0.0979465
Rpl10-ps6	5964.48	0.576379	0.206001	2.79795	0.00514284	0.0979465
Gm40843	113.726	-0.811508	0.290156	-2.7968	0.00516118	0.0981447
Amot	840.751	-0.779129	0.278641	-2.79617	0.00517121	0.0981571
Dtl	39.734	0.784527	0.28063	2.7956	0.00518041	0.0981571
Gm3893	44.3242	-0.803979	0.287551	-2.79595	0.00517477	0.0981571
Ccbe1	137.543	0.707331	0.253021	2.79555	0.00518119	0.0981571
Gm7854	1249.49	-0.510138	0.182571	-2.79419	0.00520306	0.0984796
Ptprd	1939.71	-0.568789	0.203616	-2.79344	0.00521513	0.0986161
Fcgr2b	489.437	0.563904	0.201919	2.79273	0.00522653	0.0987395
Rpl37a	4605.11	0.59606	0.213738	2.78875	0.00529126	0.0993151
Pax6os1	6145.47	0.559252	0.200469	2.78972	0.00527529	0.0993151
Hoxa11os	436.059	-0.595527	0.213527	-2.789	0.00528716	0.0993151
Rps12-ps5	514.769	0.653555	0.234289	2.78953	0.00527854	0.0993151
Rps13-ps1	1377.35	0.617661	0.221443	2.78925	0.00528305	0.0993151
Abcc3	87.695	0.681864	0.244401	2.78994	0.00527178	0.0993151
Gm5820	146.8	-0.553862	0.198601	-2.78883	0.00528996	0.0993151
Cyth4	373.733	0.593089	0.212697	2.78842	0.00529653	0.0993221
Gm7285	989.36	0.556321	0.199616	2.78695	0.00532063	0.0995911
Ccdc157	482.288	-0.571796	0.205169	-2.78695	0.00532069	0.0995911
Gm5481	290.99	0.696971	0.250125	2.78649	0.00532826	0.099641
LOC102635707	6674.65	0.576937	0.207127	2.78543	0.00534565	0.099874
Ngfrap1	185.975	0.5751	0.206633	2.78319	0.00538276	0.10045
Chl1	1362.67	0.618837	0.222366	2.78297	0.00538638	0.10045
Gm13841	2417.94	0.544757	0.196023	2.77905	0.00545179	0.101577
Akr1b8	290.06	0.540696	0.194602	2.77847	0.00546154	0.101665
Vegfc	372.099	-0.596702	0.214804	-2.77789	0.00547139	0.101755
Gm37108	841.43	0.636199	0.22912	2.77671	0.00549128	0.101784
Gm12468	141.836	0.639532	0.230273	2.77727	0.00548169	0.101784
Ifi27l2a	2655.98	0.486419	0.175182	2.77664	0.00549233	0.101784
Tuba1b	9480.1	0.452028	0.162799	2.7766	0.00549304	0.101784
Cd52	132.284	0.697523	0.251264	2.77606	0.0055022	0.101861
Rpl18a	8609.1	0.570673	0.205691	2.77442	0.00553001	0.102189
Rhod	126.638	-0.713902	0.257291	-2.77468	0.00552556	0.102189
Gm29257	1113.77	0.667562	0.240673	2.77372	0.00554188	0.102315
Sdk1	2207.43	0.486557	0.175511	2.77222	0.00556746	0.102601
Gm8942	841.216	0.475286	0.171432	2.77244	0.00556373	0.102601
Narf	831.089	-0.597655	0.215625	-2.77173	0.0055759	0.102663
Cfp	267.998	0.545923	0.196995	2.77126	0.00558406	0.10272
Gm16758	12.7396	-0.917779	0.331372	-2.76963	0.00561194	0.10314
LOC108168304	921.285	0.611434	0.22082	2.76892	0.00562422	0.103272
Gm15427	3882.28	0.534826	0.193242	2.76765	0.00564629	0.103396
Gm6681	1131.04	0.668657	0.241564	2.76804	0.00563953	0.103396
Gm41396	9530.65	0.449566	0.162436	2.76766	0.00564605	0.103396
Asb16	105.783	-0.918372	0.331934	-2.76673	0.00566215	0.103593
Wdr62	655.206	0.604257	0.218441	2.76622	0.00567101	0.103617
Ms4a6c	286.721	0.544024	0.196678	2.76607	0.00567364	0.103617
Gjb5	29.9055	0.799107	0.289094	2.76418	0.00570664	0.103873
Slc25a37	561.805	-0.567054	0.20515	-2.76409	0.00570815	0.103873
Tob2	1248.16	-0.639848	0.231438	-2.76467	0.0056981	0.103873
Slc27a6	46.5699	-0.801351	0.289874	-2.76448	0.0057014	0.103873
Ddah2	1121.59	0.585492	0.21189	2.76318	0.00572403	0.104069
Psme4	2373.42	-0.659907	0.23886	-2.76274	0.00573189	0.104118
A330040F15Rik	295.893	0.560128	0.202771	2.76237	0.00573838	0.104143
Rpl7a-ps5	472.252	0.510339	0.184833	2.76109	0.00576095	0.104459
Rpl10	10424.8	0.562543	0.203809	2.76015	0.00577754	0.104491
Mir214	31.0689	0.880295	0.318968	2.75982	0.00578332	0.104491
Cfd	24564.2	0.561516	0.203446	2.76002	0.0057798	0.104491
Rps19-ps4	750.631	0.588556	0.213218	2.76035	0.00577388	0.104491
LOC102639044	266.981	0.632327	0.22924	2.75836	0.00580917	0.104865
Rps26	3952.7	0.608642	0.22072	2.75753	0.00582406	0.105015
Rps13-ps5	1030.1	0.60292	0.218662	2.75731	0.00582785	0.105015
Gm38880	30.6174	0.826898	0.300148	2.75497	0.00586975	0.105676
Jph4	107.816	-0.604733	0.219565	-2.75423	0.00588302	0.105821
Pirb	252.864	0.608077	0.220842	2.75344	0.00589718	0.105982
Whrn	107.307	-0.640758	0.232794	-2.75246	0.00591488	0.106037
Rfc3	92.9785	0.628411	0.228313	2.75241	0.00591593	0.106037
Ackr2	234.565	0.694108	0.252175	2.75248	0.00591456	0.106037
Zbp1	56.9933	0.771509	0.280394	2.75152	0.00593201	0.106232
Olfm1	1018.66	0.478965	0.174181	2.74981	0.00596293	0.106613
Rps26-ps1	1312.88	0.559316	0.203405	2.74976	0.00596382	0.106613
Gm34233	21.5421	-0.869124	0.316237	-2.74833	0.00598989	0.106891
Blnk	105.359	0.606487	0.220674	2.74834	0.00598982	0.106891
Rps13-ps2	1455.54	0.613056	0.223186	2.74684	0.00601719	0.107284
Ephx4	65.7281	-0.672269	0.244928	-2.74476	0.00605547	0.107871
Rplp1	9975.95	0.637845	0.232537	2.74299	0.00608831	0.108343
Tspyl4	207.351	-0.644257	0.234894	-2.74275	0.00609265	0.108343
Gm6170	13012.3	0.564136	0.205762	2.74169	0.00611248	0.108411
Gm14150	5376.9	0.445971	0.162631	2.74222	0.0061025	0.108411
Afap1l1	1117.26	-0.53737	0.195984	-2.74191	0.0061083	0.108411
LOC108167591	1273	0.53496	0.19525	2.73987	0.00614631	0.108916
Esr1	955.244	-0.525602	0.191863	-2.73946	0.00615409	0.108959
Zbtb16	1797.03	-0.624213	0.227949	-2.7384	0.00617398	0.109215
Cadm3	1632.39	0.537006	0.196146	2.73778	0.00618547	0.109228
Ift140	898.925	-0.464889	0.169799	-2.73788	0.00618367	0.109228
Sema3b	4239.76	-0.514781	0.188097	-2.73678	0.00620437	0.109467
Gm13709	65.8424	-0.769324	0.281138	-2.73646	0.00621033	0.109477
Igsf8	672.918	0.552341	0.201895	2.73578	0.00622322	0.109514
Ebi3	26.6214	0.842695	0.307995	2.73607	0.00621785	0.109514
Adora1	568.24	-0.825883	0.302002	-2.73469	0.0062439	0.109633
Rab32	285.87	0.5921	0.216524	2.73457	0.00624622	0.109633
Aard	46.4156	-0.745159	0.272462	-2.73491	0.00623974	0.109633
Gm13623	262.766	0.6041	0.22095	2.7341	0.00625502	0.109663
Map1a	2289.41	-0.567024	0.207404	-2.73391	0.00625876	0.109663
Cdt1	67.569	0.671517	0.245736	2.73268	0.00628212	0.109887
Rps15	6844.94	0.615395	0.225199	2.73267	0.00628234	0.109887
1810055G02Rik	776.13	-0.57687	0.211263	-2.73058	0.00632233	0.110491
Rps19-ps7	586.155	0.675921	0.247636	2.7295	0.00634312	0.110664
Lig1	210.54	0.509925	0.186816	2.72955	0.00634211	0.110664
Gm11531	184.418	0.628641	0.230415	2.7283	0.00636614	0.11097
Itgax	52.7401	0.751686	0.275599	2.72746	0.00638239	0.111158
Rpl30	3819.47	0.552265	0.202509	2.72711	0.00638908	0.111179
Aif1	90.0956	0.736314	0.270037	2.72672	0.00639682	0.111218
Dhrs9	63.6173	-0.839533	0.308101	-2.72486	0.00643292	0.111654
Abracl	336.153	0.50209	0.184253	2.725	0.00643016	0.111654
Rps12-ps24	1518.57	0.547695	0.201048	2.7242	0.00644566	0.11178
Top2a	314.546	0.696292	0.255683	2.72327	0.00646397	0.112002
Sgk1	2028.34	-0.665142	0.244273	-2.72294	0.00647036	0.112017
Rpl39	3354.62	0.521388	0.191511	2.7225	0.00647906	0.112072
Slpi	41.0672	0.758639	0.278744	2.72164	0.00649592	0.112268
Smim3	509.827	-0.593739	0.218355	-2.71915	0.00654507	0.113021
Pkd2	4009.09	-0.665331	0.244723	-2.71871	0.00655372	0.113074
LOC108168916	75.4445	0.706712	0.26002	2.71791	0.00656953	0.113159
Fbxo44	73.9787	-0.705363	0.259525	-2.7179	0.00656979	0.113159
Lamc3	89.6386	-0.762465	0.280724	-2.71607	0.00660621	0.11369
Gm14323	1745.08	0.56922	0.209617	2.71552	0.00661715	0.113781
Prkaa2	1046.22	-0.841848	0.310106	-2.71471	0.00663332	0.113963
Batf3	30.7138	0.797024	0.293911	2.71178	0.00669221	0.114585
Bhlhe22	21.4785	0.841362	0.310389	2.71067	0.00671472	0.114585
Rps19-ps3	271.666	0.664588	0.245167	2.71076	0.00671296	0.114585
Gm15483	928.464	0.592898	0.21872	2.71076	0.00671292	0.114585
Mcm5	115.417	0.628597	0.231892	2.71073	0.00671355	0.114585
Sec24a	651.961	-0.535056	0.197329	-2.7115	0.00669804	0.114585
Slfn9	112.396	0.606435	0.223629	2.71179	0.00669202	0.114585
Ank	2356.75	-0.530811	0.195761	-2.71153	0.00669744	0.114585
Nphs1	2832.39	0.565738	0.208734	2.71032	0.00672175	0.114609
Gm8268	17.1527	0.877718	0.323906	2.70979	0.00673263	0.114698
Pla2g4c	1025.64	0.528016	0.194931	2.70873	0.00675411	0.114967
Flt3	33.8795	0.790794	0.292007	2.70814	0.00676621	0.115077
Rap1gap2	499.546	-0.513137	0.189541	-2.70726	0.00678418	0.115189
Rpl10a-ps2	313.061	0.574506	0.212202	2.70736	0.00678213	0.115189
Runx1t1	294.567	0.567614	0.209703	2.70674	0.00679465	0.11527
Smo	1431.19	-0.571703	0.211277	-2.70594	0.00681121	0.115455
Fau	4539.25	0.585497	0.216516	2.70417	0.00684753	0.115974
Pcolce	13457.4	-0.569517	0.210658	-2.70351	0.00686115	0.116052
Acvr2b	249.845	-0.66313	0.245296	-2.70339	0.0068636	0.116052
Gm36787	774.557	-0.572587	0.211827	-2.70309	0.00686975	0.116059
D030025P21Rik	32.7753	0.87452	0.323632	2.70221	0.0068881	0.116273
Rpl17-ps10	1200.26	0.566222	0.209642	2.7009	0.00691515	0.116632
Spink2	28.2258	0.79493	0.294391	2.70026	0.00692861	0.116665
Rgs10	324.081	0.599085	0.221859	2.7003	0.00692777	0.116665
Kif4	51.8172	0.753297	0.279052	2.69949	0.00694455	0.116784
Gm8210	1982.27	0.523066	0.193775	2.69935	0.00694759	0.116784
Gm38914	44.8235	-0.759389	0.28135	-2.69909	0.00695294	0.116784
Gm5620	3382.29	0.446069	0.165362	2.69753	0.00698551	0.117234
Gm14459	117.184	-0.672046	0.249296	-2.69578	0.00702248	0.11766
Chaf1b	53.752	0.737145	0.273417	2.69604	0.00701685	0.11766
Rps8-ps4	1018.37	0.527577	0.19575	2.69515	0.00703563	0.117783
Itga2	311.275	-0.803864	0.298305	-2.69477	0.00704376	0.117822
Mybph	662.701	-0.882973	0.327794	-2.69368	0.00706681	0.118013
Mir1902	75.7185	-0.761295	0.282607	-2.69382	0.00706375	0.118013
Gm28609	275.544	-0.522471	0.19419	-2.69051	0.00713421	0.118943
Gm9843	2257.12	0.589496	0.219085	2.69072	0.00712974	0.118943
Hoxa10	831.909	-0.503617	0.187227	-2.68987	0.00714788	0.118975
Rpl17-ps7	296.113	0.576831	0.214427	2.6901	0.007143	0.118975
LOC101055888	111.139	0.737523	0.274397	2.6878	0.00719254	0.119522
Smad6	432.067	-0.563765	0.209744	-2.68788	0.00719076	0.119522
Gm8618	397.008	0.576836	0.214747	2.68612	0.0072287	0.119881
Gm6129	372.974	0.477442	0.177728	2.68637	0.00722335	0.119881
Rps18	4426.47	0.570221	0.212296	2.68597	0.00723187	0.119881
Rps13-ps4	1217.23	0.604405	0.22505	2.68565	0.00723884	0.119899
Gm8960	1576.24	0.541539	0.201746	2.68426	0.00726904	0.120297
A930003A15Rik	51.8837	-0.878354	0.327256	-2.684	0.00727473	0.120297
Gm7808	2053.4	0.543236	0.202474	2.68299	0.00729668	0.120562
Gm8213	1139.31	0.519712	0.193828	2.68131	0.00733352	0.121072
Gas5	1212.48	0.682766	0.254703	2.68064	0.00734826	0.121154
Tppp3	2375.41	0.584332	0.217991	2.68054	0.00735045	0.121154
Arhgef4	54.4683	-0.714783	0.266897	-2.67812	0.00740368	0.121932
Carf	1675.71	0.49202	0.183786	2.67713	0.00742567	0.122195
Irs1	1865.99	-0.616825	0.230558	-2.67535	0.00746504	0.122293
Dpysl5	101.858	-0.667773	0.249544	-2.67598	0.00745116	0.122293
Gm15510	38.3487	-0.859725	0.321271	-2.67601	0.00745046	0.122293
P4ha2	625.883	0.472825	0.176713	2.67567	0.00745806	0.122293
Slc5a10	22.1382	-0.850608	0.317957	-2.67523	0.00746779	0.122293
Fam111a	309.912	0.530964	0.198375	2.67656	0.00743815	0.122293
Boll	736.785	0.528534	0.197614	2.67458	0.00748229	0.122432
Gls	1962.67	-0.539696	0.201876	-2.6734	0.00750864	0.122665
Rps11	5463.07	0.513058	0.191905	2.6735	0.00750653	0.122665
Tmigd3	16.3865	0.861675	0.322442	2.67235	0.0075323	0.122953
Fsd1l	322.389	-0.644869	0.241518	-2.67007	0.00758353	0.12369
Dmd	2079.42	-0.591452	0.221586	-2.66918	0.00760378	0.123699
Itih5l-ps	28.7095	0.824184	0.308833	2.66871	0.00761439	0.123699
Slc43a1	259.361	-0.587325	0.220004	-2.66961	0.00759402	0.123699
Mucl1	31.4413	0.863403	0.323451	2.66935	0.00759982	0.123699
Uts2b	33.8844	-0.853188	0.319702	-2.6687	0.00761461	0.123699
Rps15a-ps5	419.503	0.649928	0.243645	2.66752	0.00764131	0.124034
Gm8292	722.301	0.525976	0.197429	2.66412	0.00771894	0.125194
Gm17786	648.347	0.571384	0.214567	2.66297	0.00774546	0.125452
Loxl1	3065.82	0.481977	0.180998	2.66289	0.00774721	0.125452
Gm6975	270.795	0.612052	0.229905	2.6622	0.00776327	0.125611
Gm15013	648.067	0.503805	0.189432	2.65955	0.00782442	0.126399
Arhgef19	272.162	-0.643942	0.242102	-2.65979	0.0078189	0.126399
Rpl32	4989.87	0.511307	0.192283	2.65914	0.00783398	0.126453
Rps3a2	5390.07	0.522665	0.196583	2.65875	0.00784304	0.126499
Acss2os	137.13	-0.70876	0.266641	-2.65811	0.00785804	0.12664
Nckap1l	343.771	0.576282	0.21688	2.65715	0.00788048	0.12689
Gm10549	27.8558	-0.780006	0.293576	-2.65691	0.00788604	0.12689
Nipa1	3192.84	0.545469	0.205382	2.65588	0.00791023	0.127136
Tnfrsf11b	148.866	0.694193	0.261395	2.65572	0.00791391	0.127136
Pianp	132.504	0.660936	0.248901	2.65541	0.0079211	0.127151
Slc16a3	908.734	-0.850429	0.320441	-2.65393	0.00795594	0.127609
LOC108167923	23.3265	-0.863662	0.325468	-2.6536	0.00796387	0.127636
Sh3bgrl3	982.405	0.589622	0.222271	2.65272	0.00798468	0.127789
LOC102640586	147.722	-0.79211	0.29861	-2.65266	0.00798604	0.127789
Gm13247	220.558	-0.713706	0.269152	-2.65168	0.00800928	0.12806
Cmya5	6853.14	-0.844618	0.318556	-2.6514	0.00801597	0.128066
Anxa2	9170.55	0.473113	0.17854	2.6499	0.00805158	0.128534
C430049B03Rik	56.8472	0.791061	0.298678	2.64854	0.00808411	0.128952
Gm30596	54.1044	-0.805011	0.304202	-2.64631	0.00813762	0.129602
Rpl39-ps	1457.85	0.52636	0.198893	2.64645	0.00813414	0.129602
Rorc	418.959	-0.609397	0.230471	-2.64414	0.00818979	0.13033
Crtap	3044.38	-0.515041	0.194833	-2.6435	0.00820534	0.130475
Ubr3	2447.12	-0.635725	0.240522	-2.6431	0.00821502	0.130527
Gm5121	675.061	0.592683	0.224291	2.64247	0.00823045	0.13067
Vamp4	862.581	-0.586642	0.222068	-2.64172	0.00824856	0.130855
Ryr3	134.015	-0.639948	0.242284	-2.64131	0.00825858	0.130911
Gm29679	717.079	-0.610635	0.231232	-2.64079	0.00827123	0.130912
Ttn	31481.5	-0.822698	0.311536	-2.64078	0.00827152	0.130912
Reep1	439.532	-0.805688	0.305252	-2.63942	0.00830492	0.131134
Gm5586	2992.17	0.479391	0.181615	2.63961	0.00830019	0.131134
Gm15501	2377.89	0.519691	0.196894	2.63945	0.00830405	0.131134
Gm8692	465.316	0.625354	0.236986	2.63878	0.00832042	0.131174
Dbi	4493.75	0.550842	0.208742	2.63886	0.0083185	0.131174
LOC102633332	622.529	0.477009	0.180801	2.63831	0.00833198	0.131255
Ptgis	4924.84	-0.694676	0.263444	-2.6369	0.0083667	0.131699
Gm28530	1014.21	0.523355	0.198562	2.63572	0.00839579	0.132055
Srrm4os	37.7691	-0.718187	0.272592	-2.63466	0.00842212	0.132366
Gm13408	2174.55	0.486874	0.184815	2.63439	0.00842885	0.132369
Gm14414	1395.86	0.538495	0.204499	2.63324	0.00845754	0.132717
Wasf1	182.949	-0.672651	0.255502	-2.63267	0.00847172	0.132837
LOC102638448	1785.05	0.492765	0.187194	2.63238	0.00847896	0.132848
Nog	72.2464	0.699951	0.265986	2.63153	0.00850011	0.133032
Gm9022	109.851	-0.817951	0.310845	-2.63138	0.00850383	0.133032
Gpr162	70.7625	-0.663606	0.252303	-2.6302	0.00853346	0.133393
LOC108167891	480.768	0.521917	0.198486	2.62949	0.00855128	0.133568
1700028P14Rik	1786.01	0.492745	0.18748	2.62825	0.0085826	0.133955
Tcp11l1	142.673	-0.61821	0.235297	-2.62736	0.00860515	0.134099
Orai2	122.742	0.606912	0.230983	2.62752	0.00860088	0.134099
Fbxo27	51.1603	0.716976	0.272943	2.62683	0.00861831	0.134099
Itga5	1929.67	0.409896	0.156039	2.62688	0.00861723	0.134099
Gm31473	448.634	-0.754668	0.287329	-2.62649	0.00862693	0.134131
Igdcc4	841.765	-0.513382	0.195497	-2.62604	0.00863853	0.134208
Rpl30-ps8	1321.56	0.560602	0.213531	2.62539	0.00865491	0.13436
Gm40554	1322.05	0.560643	0.213587	2.6249	0.00866748	0.134452
Wdfy4	178.328	0.566515	0.215898	2.62399	0.00869051	0.134603
Cdh12	191.282	-0.517769	0.197309	-2.62415	0.00868661	0.134603
Rpl19-ps11	4180.32	0.498757	0.190096	2.62371	0.00869775	0.134613
Gm28783	13.6025	-0.86356	0.329186	-2.62332	0.00870774	0.134632
Cacna2d1	3865.78	-0.699189	0.266547	-2.62314	0.00871229	0.134632
Gm11478	1475.5	0.571396	0.217857	2.6228	0.00872098	0.134664
Mir703	105.561	0.661683	0.252391	2.62166	0.00875023	0.134947
H2-DMb2	99.6701	0.664327	0.253408	2.62157	0.00875258	0.134947
Eef1b2	3650.7	0.54829	0.209351	2.619	0.00881872	0.135863
Gm8231	410.396	0.596805	0.227911	2.61858	0.00882953	0.135927
Gm26793	577.013	0.704722	0.269298	2.61689	0.00887347	0.13619
Ccr1	100.887	0.761029	0.29075	2.61747	0.00885847	0.13619
Gm7691	136.858	0.643443	0.245875	2.61696	0.00887179	0.13619
Gm4786	1271.1	0.512358	0.195768	2.61717	0.00886619	0.13619
Map2k6	277.132	-0.692232	0.264718	-2.61498	0.00892332	0.136851
Shmt2	720.586	-0.553201	0.211669	-2.61352	0.00896145	0.137332
Slfn5os	917.942	-0.487185	0.18643	-2.61323	0.00896905	0.137345
Rps5	5842.81	0.552667	0.211562	2.61232	0.00899309	0.137609
Arsj	136.361	0.603883	0.231303	2.61079	0.00903335	0.138121
Gm13935	13.3938	0.876282	0.335789	2.60962	0.00906437	0.13817
Slc2a6	22.025	0.816792	0.313021	2.60938	0.00907061	0.13817
Gm7290	196.111	0.582443	0.223132	2.6103	0.00904616	0.13817
Tmem184b	2109.29	-0.465198	0.17827	-2.60951	0.00906722	0.13817
Zfp654	331.731	-0.560007	0.214562	-2.61001	0.00905406	0.13817
Trim7	538.199	-0.622386	0.238573	-2.60879	0.00908636	0.138306
Mx1	24.835	0.83735	0.321039	2.60825	0.00910067	0.13842
Ms4a8a	30.0178	0.799879	0.306814	2.60705	0.00913263	0.138802
Gm40595	175.353	-0.74658	0.286418	-2.60661	0.00914438	0.138877
Gm4986	126.421	0.608226	0.233438	2.60552	0.00917349	0.139115
Smim9	114.406	0.710371	0.272642	2.60551	0.00917374	0.139115
Rhobtb2	354.378	-0.543463	0.208762	-2.60326	0.00923415	0.139926
Zbtb20	11810.8	-0.487213	0.18723	-2.60221	0.00926245	0.14025
Ptpn7	189.792	0.583015	0.22419	2.60054	0.00930774	0.140483
Rps3a1	10936.2	0.518103	0.199261	2.60012	0.00931903	0.140483
Gprin3	117.643	-0.694033	0.266918	-2.60017	0.00931773	0.140483
Gm6625	472.428	0.433044	0.166501	2.60085	0.00929926	0.140483
Galr2	120.972	-0.705435	0.27131	-2.60011	0.00931938	0.140483
Samsn1	23.0303	0.818414	0.314721	2.60044	0.0093104	0.140483
Aff2	3291.63	0.528452	0.203282	2.5996	0.00933324	0.140588
Unc5b	629.269	-0.522964	0.201209	-2.59911	0.00934656	0.140625
Rrm2b	2913.13	0.448424	0.172537	2.599	0.00934956	0.140625
Osbpl2	846.747	-0.482378	0.18579	-2.59637	0.00942157	0.14138
Rpl19	7924.84	0.474111	0.182649	2.59575	0.00943848	0.14138
Tmem106a	298.189	0.490435	0.188867	2.59673	0.00941165	0.14138
Gm11353	1869.79	0.506221	0.194968	2.59643	0.00941989	0.14138
Map3k7cl	603.721	-0.735668	0.283382	-2.59602	0.00943093	0.14138
Gm6252	1453.79	0.4791	0.184579	2.59564	0.00944162	0.14138
Lipg	15.8291	0.847881	0.326696	2.59532	0.00945021	0.141405
Arrb2	317.019	0.523521	0.201803	2.59421	0.0094808	0.141654
Nsa2-ps1	1190.87	0.448998	0.17307	2.59432	0.00947781	0.141654
Gm42361	30.2197	-0.747512	0.28828	-2.593	0.00951418	0.141943
Pknox2	520.941	-0.577074	0.222537	-2.59316	0.00950982	0.141943
Cdkn1c	1424.43	-0.494798	0.19086	-2.59246	0.00952913	0.141957
Gm12191	1344.68	0.554933	0.214047	2.59257	0.00952606	0.141957
Arl5a	1779.04	-0.532089	0.205271	-2.59213	0.00953849	0.141993
Kazald1	574.649	-0.626634	0.241775	-2.59181	0.00954726	0.142019
Rpl13a	8922.29	0.505937	0.195276	2.59088	0.00957307	0.142194
Rps3	6183.65	0.498487	0.192396	2.59094	0.0095714	0.142194
Atp8b1	720.637	0.448663	0.173227	2.59003	0.00959663	0.14244
Gm12508	309.53	0.591257	0.228353	2.58923	0.00961915	0.14258
Gm6548	2393.91	0.549977	0.212413	2.58919	0.00962013	0.14258
Rpl7-ps7	1165.65	0.559221	0.216043	2.58848	0.00964015	0.142773
Ndc80	37.3048	0.790069	0.305353	2.5874	0.00967043	0.143117
Gm5879	2006.89	0.464044	0.179412	2.58648	0.00969632	0.143395
Retnla	778.824	0.531009	0.205343	2.58596	0.00971089	0.143506
Mir1906-2	23.0799	-0.801226	0.310061	-2.58409	0.00976353	0.14397
LOC108168092	33.3175	0.809217	0.313131	2.58427	0.0097584	0.14397
Gm6767	6908.3	0.548869	0.212393	2.58422	0.00976004	0.14397
Pdpn	833.241	0.527178	0.204104	2.58289	0.00979766	0.144368
Foxo6os	213.699	-0.817089	0.31648	-2.5818	0.00982867	0.14472
Gramd1c	156.87	-0.595428	0.230671	-2.58129	0.00984322	0.144829
Adgrl2	1523.95	-0.5786	0.224208	-2.58064	0.00986178	0.144997
Rps8-ps2	1422.92	0.527995	0.204638	2.58015	0.00987582	0.145098
4933432I03Rik	315.906	0.534379	0.207185	2.57924	0.00990172	0.145373
Wfikkn2	50.7385	-0.737681	0.286141	-2.57804	0.00993634	0.145776
Pcnx	1894.94	-0.572018	0.22191	-2.5777	0.00994594	0.145812
Cntnap2	188.027	-0.630258	0.244622	-2.57646	0.00998186	0.146173
AI661453	46.3204	0.685176	0.265949	2.57635	0.00998501	0.146173
Slc12a2	1102.78	-0.554704	0.215574	-2.57315	0.0100778	0.147425
Mxd3	261.92	0.512337	0.199151	2.57261	0.0100936	0.147549
LOC101055915	1424.79	0.526452	0.204671	2.57219	0.0101057	0.14762
Gm29801	33.5708	-0.789249	0.306889	-2.57177	0.0101181	0.147694
Gm8149	23.438	-0.789774	0.307189	-2.57097	0.0101413	0.147928
Lnp	564.967	-0.59809	0.232695	-2.57027	0.0101618	0.14812
Ephb2	337.943	0.560544	0.218245	2.56842	0.0102164	0.148506
Rpl28-ps3	1032.47	0.559323	0.217735	2.56882	0.0102046	0.148506
Eif4ebp2	3277.41	-0.432884	0.168503	-2.569	0.0101992	0.148506
Nedd4l	604.077	-0.421455	0.164094	-2.56838	0.0102176	0.148506
Gm15772	2996.93	0.520494	0.202751	2.56715	0.0102538	0.14891
Gm15599	782.956	0.456068	0.17767	2.56694	0.0102601	0.14891
Phkb	1314.86	-0.758985	0.295746	-2.56634	0.0102778	0.148955
Brwd1	1384.87	-0.489139	0.190591	-2.56643	0.0102751	0.148955
Gm7331	2649.16	0.489354	0.190811	2.56461	0.0103292	0.148961
Gm16238	273.501	0.587717	0.229187	2.56435	0.010337	0.148961
Zfhx4	1238.59	-0.570887	0.222535	-2.56538	0.0103062	0.148961
Rps15a	3556.4	0.525639	0.204978	2.56437	0.0103363	0.148961
Arhgap9	87.9514	0.682832	0.266268	2.56445	0.010334	0.148961
Plek	315.871	0.672099	0.262	2.56526	0.0103099	0.148961
Galnt15	1412.11	-0.597848	0.232993	-2.56595	0.0102895	0.148961
Camk2a	979.736	-0.849378	0.331107	-2.56527	0.0103096	0.148961
Bambi	252.634	-0.508722	0.198434	-2.56369	0.0103566	0.149138
Gm9645	123.977	0.551137	0.215014	2.56326	0.0103695	0.149217
LOC102637129	1297.75	0.475356	0.185468	2.56301	0.0103771	0.149221
Copg2	2218.02	0.465481	0.181649	2.56253	0.0103914	0.149321
Gm11808	4518.64	0.507308	0.197999	2.56218	0.0104019	0.149366
Aox1	623.133	-0.521906	0.203771	-2.56124	0.01043	0.149384
S100a11	3154.61	0.465966	0.1819	2.56166	0.0104174	0.149384
Fez1	374.926	0.520305	0.20319	2.56068	0.0104467	0.149384
Gm33916	65.9739	0.801797	0.313066	2.56111	0.0104338	0.149384
Car4	269.216	0.564624	0.220499	2.56066	0.0104473	0.149384
Aqp4	211.993	-0.807673	0.315337	-2.5613	0.010428	0.149384
LOC108169133	532.717	0.57568	0.224997	2.55861	0.0105092	0.150041
Eef1a1	69688.3	0.535278	0.209207	2.5586	0.0105093	0.150041
Tmem121	20.7206	0.81922	0.320238	2.55816	0.0105228	0.150041
Ube2ql1	47.1002	0.720929	0.281796	2.55834	0.0105175	0.150041
Ncf2	279.024	0.467225	0.182694	2.55741	0.0105455	0.150179
Gm17214	264.766	0.593332	0.23201	2.55735	0.0105473	0.150179
Gm19366	886.76	0.551327	0.21561	2.55705	0.0105563	0.150201
Gm27151	1326.85	0.43077	0.168508	2.55638	0.0105768	0.150387
Arpc3	1348.05	0.393373	0.153906	2.55593	0.0105904	0.150476
Rpl28	5498.7	0.545413	0.213498	2.55465	0.0106293	0.150923
LOC108169013	1037.06	-0.698762	0.273767	-2.5524	0.0106984	0.151798
Ppa1	1035.51	0.495212	0.194089	2.55147	0.0107269	0.152095
Pappa	299.666	0.51201	0.200697	2.55116	0.0107366	0.152126
Gm7434	205.193	0.591258	0.231887	2.54976	0.0107796	0.15263
Rnf123	1129.41	-0.604323	0.237049	-2.54936	0.0107922	0.152702
Gm14586	1433.23	0.489913	0.192228	2.5486	0.0108156	0.152819
Adamtsl4	1256.95	0.505893	0.198495	2.54864	0.0108143	0.152819
Cep85	1519.13	-0.607804	0.238605	-2.54733	0.0108552	0.153272
Rps3a3	2550.87	0.522756	0.205305	2.54625	0.0108888	0.153639
Gm6286	1520.13	0.466729	0.183348	2.5456	0.0109091	0.153706
Npr2	1429.16	-0.470345	0.184778	-2.54547	0.0109132	0.153706
Foxp1	2946.53	0.44021	0.172962	2.54513	0.0109238	0.153706
Enpp1	1088.15	0.501779	0.197151	2.54515	0.010923	0.153706
E230016K23Rik	384.839	0.487634	0.191658	2.5443	0.0109497	0.153963
Rps16	4878.98	0.549274	0.215956	2.54345	0.0109765	0.154233
Gm14730	925.914	0.415194	0.163272	2.54295	0.010992	0.154238
Gm42123	301.432	-0.478338	0.188097	-2.54303	0.0109895	0.154238
Omd	630.693	-0.55739	0.219283	-2.54188	0.0110259	0.154607
Rab30	413.393	-0.501509	0.197321	-2.5416	0.0110348	0.154624
Gm6682	3787.87	0.421745	0.165987	2.54084	0.0110587	0.154853
LOC102639974	1548.39	0.521259	0.205348	2.53842	0.0111353	0.155084
Gm8451	2331.76	0.506071	0.199369	2.53836	0.0111374	0.155084
Sbspon	240.718	-0.752707	0.296498	-2.53866	0.0111277	0.155084
Cyp2j13	37.7389	-0.709039	0.279379	-2.53791	0.0111517	0.155084
Rps13	3948.77	0.557411	0.219631	2.53795	0.0111505	0.155084
Adcy7	1379.69	-0.578481	0.227804	-2.53938	0.0111048	0.155084
Wnt9a	458.732	0.514437	0.202667	2.53833	0.0111382	0.155084
Greb1	17.9143	0.833422	0.328285	2.53872	0.0111259	0.155084
Pgf	118.686	0.571944	0.225242	2.53925	0.0111091	0.155084
Gm10045	1659.52	0.518295	0.204142	2.5389	0.0111203	0.155084
Gm13436	1484.46	0.577149	0.227504	2.53687	0.0111847	0.155167
Ulbp1	906.443	0.544249	0.214521	2.53705	0.0111792	0.155167
Slc1a4	807.65	-0.577661	0.227716	-2.53677	0.0111882	0.155167
Sptb	1339.33	-0.705309	0.278025	-2.53685	0.0111854	0.155167
Gpam	1960.78	-0.684624	0.269941	-2.53619	0.0112064	0.155313
Ube2c	87.1183	0.594444	0.234441	2.53558	0.0112263	0.155376
Rps7	5316.93	0.500604	0.197431	2.53559	0.0112259	0.155376
Adgrg3	68.0923	-0.617988	0.243766	-2.53517	0.0112393	0.15545
Fhl2	2302.25	0.476663	0.188158	2.53331	0.011299	0.156169
Zfp931	164.502	-0.504342	0.199292	-2.53067	0.0113845	0.157244
Foxs1	115.157	0.662532	0.261857	2.53013	0.011402	0.157272
Serpinb1a	292.122	0.489712	0.193538	2.53031	0.0113961	0.157272
Gm34178	2376.4	0.458569	0.181332	2.52889	0.0114422	0.157329
Ibtk	1181.31	-0.531949	0.210315	-2.52929	0.0114292	0.157329
Gm6983	839.124	0.4815	0.190406	2.52881	0.011445	0.157329
Sim1	93.5692	-0.691606	0.273471	-2.52899	0.011439	0.157329
Slc16a8	23.571	-0.810891	0.320648	-2.52892	0.0114415	0.157329
Cfl1	5796.26	0.411551	0.162785	2.52818	0.0114656	0.157507
Rpl19-ps7	2084.41	0.490739	0.19416	2.52749	0.0114881	0.157708
Nceh1	485.502	-0.575478	0.227841	-2.52579	0.011544	0.158261
Rps11-ps1	1382.59	0.570573	0.225887	2.52592	0.0115396	0.158261
LOC101056144	19.0628	-0.82546	0.326957	-2.52467	0.0115806	0.158657
Mgat5	2979.88	0.45338	0.179617	2.52415	0.0115978	0.158703
Socs1	131.347	0.67405	0.267046	2.5241	0.0115996	0.158703
AW822252	30.5221	0.752444	0.298335	2.52214	0.0116643	0.158838
Kcnb1	624.281	-0.536296	0.212572	-2.5229	0.0116392	0.158838
Trim46	70.3697	0.691602	0.274181	2.52243	0.0116548	0.158838
Gm40498	365.476	-0.586322	0.232421	-2.52267	0.0116468	0.158838
LOC108167792	885.175	0.551533	0.218587	2.52318	0.01163	0.158838
Dnmt3a	2297.79	-0.412618	0.163549	-2.5229	0.0116391	0.158838
Piwil2	87.1772	-0.681792	0.270317	-2.52219	0.0116625	0.158838
Tceal7	525.141	-0.74777	0.296669	-2.52055	0.0117171	0.159259
Gm20594	109.878	-0.608883	0.241531	-2.52093	0.0117044	0.159259
Gm42031	289.285	-0.699035	0.27734	-2.5205	0.0117188	0.159259
Tpt1	30111.2	0.454321	0.180288	2.51997	0.0117364	0.159313
Pstpip2	244.439	-0.72803	0.288911	-2.51991	0.0117384	0.159313
Dync1i1	269.021	-0.482643	0.191573	-2.51937	0.0117566	0.159453
Rpl28-ps1	2986.22	0.554941	0.220407	2.5178	0.0118089	0.159848
4933409K07Rik	2050.65	-0.505285	0.200717	-2.5174	0.0118226	0.159848
Gm5621	903.222	0.514054	0.20417	2.51778	0.0118098	0.159848
LOC102634835	695.9	-0.484204	0.192283	-2.51819	0.0117961	0.159848
Dusp1	1744.48	-0.58321	0.231679	-2.51732	0.0118251	0.159848
AI506816	1678.13	-0.500822	0.199079	-2.51569	0.01188	0.160375
Rps27a	6063.97	0.539823	0.214564	2.5159	0.0118728	0.160375
Rbfox3	29.9897	-0.772623	0.307153	-2.51543	0.0118887	0.160386
Acpt	134.472	0.624942	0.248479	2.51507	0.0119009	0.160445
Ptchd1	116.029	-0.690524	0.274639	-2.5143	0.0119269	0.160476
Gm42368	851.224	-0.668654	0.265929	-2.51441	0.0119231	0.160476
Mxi1	851.4	-0.462279	0.183847	-2.51448	0.011921	0.160476
LOC108167952	187.106	-0.698792	0.27799	-2.51373	0.0119463	0.160629
Hyal1	165.405	-0.521562	0.207534	-2.51314	0.0119661	0.160789
Amd-ps1	198.054	-0.796697	0.317072	-2.51267	0.0119821	0.160792
Mfsd10	339.957	0.529834	0.210852	2.51283	0.0119768	0.160792
Jmjd4	127.379	-0.552055	0.219804	-2.51158	0.0120192	0.161182
Siah2	352.095	-0.430886	0.171729	-2.50911	0.0121036	0.161377
Gm15796	355.02	0.609167	0.242736	2.50959	0.0120871	0.161377
Gm42226	97.8999	-0.693062	0.276211	-2.50918	0.0121013	0.161377
Tmem150cos	61.2047	-0.754626	0.300689	-2.50966	0.0120848	0.161377
Ryr1	12950.4	-0.799318	0.318501	-2.50962	0.012086	0.161377
Icam1	421.007	0.44444	0.177134	2.50906	0.0121053	0.161377
Plcd3	691.34	-0.460742	0.183564	-2.50998	0.0120738	0.161377
Rpl35a	3850.21	0.522334	0.208065	2.51044	0.012058	0.161377
Gm41780	795.378	0.458365	0.182652	2.5095	0.0120903	0.161377
Ulk2	1726.82	-0.479253	0.191028	-2.50881	0.0121139	0.161387
LOC102634333	2102.81	-0.802149	0.319793	-2.50834	0.0121301	0.161496
Gm6153	249.24	0.515447	0.205573	2.50737	0.0121635	0.161637
Prkcz	115.999	-0.558186	0.222602	-2.50755	0.0121571	0.161637
Lilrb4a	285.176	0.522724	0.208478	2.50733	0.0121646	0.161637
Litaf	955.951	0.428205	0.170855	2.50625	0.0122018	0.162026
Wfdc21	381.201	0.623869	0.249055	2.50495	0.012247	0.162519
6330403K07Rik	23.9182	0.791627	0.316179	2.50373	0.0122891	0.162971
Gm7665	1089.85	0.467962	0.186949	2.50315	0.0123093	0.163132
Gm38717	81.5973	-0.62549	0.249916	-2.50281	0.0123213	0.163185
Rassf5	245.414	0.47762	0.190858	2.50249	0.0123324	0.163225
Adamts16	127.174	0.704491	0.281704	2.50082	0.0123905	0.163887
F2rl1	59.7537	0.621599	0.248612	2.50027	0.0124097	0.164035
LOC108169061	88.8741	-0.741465	0.296837	-2.49788	0.0124938	0.165039
Pkia	2349.29	-0.736955	0.295084	-2.49744	0.0125092	0.165134
Rpl30-ps1	952.881	0.553257	0.221574	2.49693	0.0125272	0.165265
Inpp5d	471.823	0.496826	0.199112	2.49521	0.0125883	0.165855
Tubb4a	197.158	0.530031	0.212415	2.49526	0.0125865	0.165855
Zfyve9	740.454	-0.489657	0.196288	-2.49458	0.0126106	0.166041
Btg2	1307.84	-0.387434	0.155346	-2.49401	0.0126309	0.1662
F830208F22Rik	12.806	-0.833452	0.334371	-2.4926	0.0126812	0.166754
Gm31629	116.619	-0.600097	0.240839	-2.49169	0.0127136	0.166963
Ear-ps9	13.8252	0.815599	0.327298	2.49192	0.0127055	0.166963
Ctse	738.417	-0.537049	0.215752	-2.48919	0.0128033	0.168033
Klf16	251.174	0.481714	0.193552	2.48881	0.0128171	0.168106
Particl	165.326	-0.520483	0.20922	-2.48773	0.012856	0.168398
Fgf1	1065.99	-0.464559	0.186736	-2.48778	0.0128543	0.168398
Fstl3	257.725	0.480018	0.193001	2.48712	0.0128782	0.16858
Ttc27	359.556	-0.486505	0.195709	-2.48586	0.012924	0.16907
Cd84	191.368	0.608527	0.244991	2.48388	0.012996	0.169793
Evi2a	211.364	0.567071	0.228289	2.48401	0.0129913	0.169793
Uchl1	419.99	0.804126	0.323888	2.48273	0.013038	0.170148
Zfp612	69.5057	-0.706575	0.284602	-2.48268	0.0130399	0.170148
Gvin1	887.659	-0.481254	0.193884	-2.48217	0.0130584	0.17028
Xirp2	8870.93	-0.768108	0.309525	-2.48157	0.0130804	0.170356
Ubash3b	279.915	0.488719	0.19695	2.48144	0.0130852	0.170356
Gm6988	508.37	0.449515	0.181159	2.48133	0.0130895	0.170356
Cnrip1	179.225	0.552408	0.222662	2.48093	0.013104	0.170436
Gm9294	958.511	0.562859	0.226961	2.47998	0.0131391	0.170784
Gm40674	264.669	-0.574755	0.231809	-2.47944	0.013159	0.170933
Rpl31	5673.75	0.500651	0.201972	2.47881	0.013182	0.171108
Gm9058	1364.6	0.470493	0.189821	2.47861	0.0131894	0.171108
Zfp106	6570.49	-0.626826	0.252959	-2.47797	0.0132132	0.171307
Rpl37rt	925.746	0.548898	0.221537	2.47768	0.0132239	0.171337
Dlgap5	47.8846	0.657884	0.265697	2.47607	0.0132836	0.172001
Gm13666	65.7434	0.605385	0.244558	2.47543	0.0133077	0.172203
Arhgap22	241.609	-0.484362	0.19569	-2.47516	0.0133178	0.172223
Gm10913	317.64	0.471448	0.190497	2.47483	0.01333	0.172272
Fam19a3	31.0209	-0.77826	0.314535	-2.47432	0.0133492	0.172409
Gm4070	884.317	-0.481009	0.194423	-2.47403	0.0133597	0.172435
Gm13226	957.758	0.553849	0.223942	2.47318	0.0133917	0.172533
Pepd	774.897	0.391742	0.158397	2.47316	0.0133925	0.172533
Gm10073	1056.34	0.653312	0.264162	2.47315	0.0133927	0.172533
Actc1	4958.7	-0.677105	0.274069	-2.47057	0.0134899	0.17343
Cdc14a	287.433	-0.536436	0.217146	-2.47039	0.0134966	0.17343
Abcc9	2197.14	-0.637539	0.258011	-2.47098	0.0134745	0.17343
Gm30275	40.627	0.769373	0.311402	2.47067	0.0134859	0.17343
Cxcl16	277.561	0.533254	0.215977	2.46903	0.013548	0.17398
Ppic	4476.53	-0.508381	0.206065	-2.46709	0.0136215	0.174704
Gm17197	715.824	-0.75186	0.304754	-2.4671	0.0136211	0.174704
Gm16585	210.337	0.592265	0.240164	2.46608	0.0136599	0.175085
Panx1	169.209	0.66146	0.268355	2.46487	0.0137063	0.175568
Fndc4	432.272	-0.559075	0.226851	-2.4645	0.0137204	0.175638
Rnf19b	695.257	0.410056	0.166403	2.46423	0.0137306	0.175658
Gm10051	2078.8	0.546322	0.221738	2.46382	0.0137467	0.175753
LOC328066	16.9433	-0.78422	0.318421	-2.46284	0.0137841	0.17612
Atp2b3	55.7801	-0.826693	0.335848	-2.46151	0.0138354	0.176608
Eif4g3	2486.77	-0.465641	0.189177	-2.4614	0.0138396	0.176608
Gabra1	27.8969	-0.738936	0.300371	-2.46008	0.0138907	0.177148
Hmgcll1	71.1865	-0.587248	0.23879	-2.45926	0.0139222	0.177438
Gm7866	1729.01	0.468903	0.190714	2.45867	0.0139453	0.17762
Aacs	896.747	-0.528169	0.21485	-2.45831	0.0139593	0.177687
Dapk2	445.11	-0.604548	0.245947	-2.45804	0.0139697	0.177709
AY512931	28.2423	0.745856	0.303536	2.45722	0.0140016	0.178003
LOC108167670	474.713	0.443404	0.180518	2.45629	0.0140379	0.178241
Dsg2	21.5504	-0.80803	0.328945	-2.45643	0.0140326	0.178241
Gm16166	309.046	0.458156	0.186572	2.45565	0.0140629	0.178446
Mia3	2632.65	-0.44428	0.180955	-2.45519	0.0140809	0.178452
Pcdh9	1065.73	-0.450293	0.183399	-2.45527	0.014078	0.178452
BC023829	435.978	-0.471681	0.19216	-2.45463	0.014103	0.178474
Nptx2	15.7037	0.800293	0.326029	2.45467	0.0141016	0.178474
Tmem44	419.959	-0.572462	0.233232	-2.45448	0.014109	0.178474
Myl6	8339.35	0.434529	0.17707	2.45399	0.0141281	0.178604
Zfp758	157.99	-0.517908	0.211128	-2.45306	0.0141648	0.178957
Metrnl	704.738	0.461322	0.188081	2.45279	0.0141755	0.17898
Sh3bp2	188.339	0.494854	0.201925	2.45069	0.0142584	0.17958
Gm34022	1022.22	0.664325	0.271076	2.45069	0.0142582	0.17958
Mrpl52	465.471	0.549499	0.224201	2.45091	0.0142494	0.17958
Mss51	180.855	-0.80257	0.327407	-2.45129	0.0142345	0.17958
Rpl17-ps1	269.417	0.575271	0.234822	2.44982	0.0142928	0.179902
Junos	118.908	-0.589272	0.240659	-2.44858	0.0143422	0.1803
Cpox	362.047	-0.454817	0.185744	-2.44862	0.0143403	0.1803
Tuba1a	10121.9	0.433049	0.176887	2.44817	0.0143586	0.180394
Ereg	35.4359	0.75331	0.307856	2.44696	0.0144067	0.180552
Lysmd4	226.992	-0.488749	0.199709	-2.4473	0.014393	0.180552
Herc1	1339.76	-0.473779	0.193611	-2.44707	0.0144025	0.180552
Rps8-ps1	1145.45	0.477355	0.195045	2.44741	0.0143888	0.180552
Uba52	6396.21	0.46517	0.190148	2.44636	0.0144306	0.180739
Procr	871.213	0.397604	0.162593	2.4454	0.0144693	0.18105
Adgrd1	3542.99	0.50919	0.208277	2.44477	0.0144944	0.18105
Rps16-ps2	2438.93	0.552656	0.226033	2.44503	0.0144841	0.18105
2410006H16Rik	303.633	0.626863	0.256425	2.44463	0.0145	0.18105
Gm36684	288.658	-0.524248	0.214433	-2.44481	0.0144929	0.18105
Six4	196.876	-0.648228	0.265256	-2.44378	0.0145342	0.181365
Frrs1	159.994	0.51673	0.21155	2.44259	0.0145823	0.181519
Nrg1	1342.21	0.47361	0.19387	2.44292	0.0145688	0.181519
Nxnl1	40.5883	0.765609	0.313429	2.44268	0.0145785	0.181519
Gm40991	604.942	-0.6059	0.248038	-2.44277	0.014575	0.181519
Myadm	4989.33	0.362431	0.148445	2.44152	0.0146257	0.181947
Trip13	28.5259	0.756668	0.31002	2.44071	0.0146586	0.182245
LOC108168290	27.8417	-0.776591	0.318214	-2.44046	0.0146684	0.182255
Rarb	858.063	0.413996	0.169675	2.43993	0.01469	0.182411
2310015K22Rik	22.1998	-0.799004	0.3275	-2.43971	0.0146991	0.182413
Gm8492	625.068	-0.755908	0.309897	-2.43922	0.0147191	0.182549
Sirpa	1931.04	0.418954	0.171795	2.43869	0.0147408	0.182607
Thy1	3737.8	-0.508499	0.208516	-2.43866	0.0147418	0.182607
Spdef	58.4382	-0.644492	0.264341	-2.43811	0.0147644	0.182776
Gm40338	30.7434	-0.72108	0.295855	-2.43728	0.0147983	0.18281
Spsb2	164.492	0.510212	0.209361	2.437	0.0148097	0.18281
Gm8623	1367.78	0.549975	0.225703	2.43672	0.0148212	0.18281
Gm32537	14.1685	0.796401	0.326691	2.43778	0.0147778	0.18281
Efna5	340.018	0.524013	0.215035	2.43687	0.0148151	0.18281
Pik3ap1	174.472	0.600241	0.246287	2.43716	0.0148031	0.18281
Tcrd	85.0705	0.62789	0.25772	2.43633	0.0148371	0.182895
LOC108167910	951.353	0.405636	0.16652	2.43595	0.0148526	0.182975
Gm13534	38.9293	-0.715137	0.293627	-2.43553	0.0148699	0.183077
Ubr2	1255.38	-0.469143	0.192667	-2.435	0.014892	0.183237
Tbca	717.058	0.46592	0.191435	2.43383	0.0149399	0.183715
Plcb1	2600.77	0.433829	0.178283	2.43338	0.0149587	0.183724
AF357359	19.2748	-0.786628	0.323261	-2.43342	0.0149571	0.183724
Slc37a4	401.527	-0.765021	0.314423	-2.4331	0.0149702	0.183754
Rpl30-ps9	1048.07	0.50238	0.206552	2.43222	0.0150066	0.183804
Rpl30-ps10	1050.94	0.500859	0.205935	2.43213	0.0150105	0.183804
Fyco1	2359.49	-0.634519	0.260838	-2.43262	0.0149902	0.183804
Tmem108	37.8742	0.700539	0.288021	2.43225	0.0150054	0.183804
Gm8680	388.065	0.500236	0.205714	2.43171	0.0150279	0.183906
Gm13215	809.634	0.569717	0.234368	2.43086	0.0150629	0.184001
Ckap2	81.2151	0.719935	0.296115	2.43126	0.0150462	0.184001
Tnk1	414.403	0.502785	0.206826	2.43095	0.0150591	0.184001
Mndal	549.282	0.400323	0.164753	2.42984	0.0151057	0.184197
Ggta1	893.94	-0.566797	0.233329	-2.42917	0.0151334	0.184197
Gm4963	545.831	0.434981	0.179037	2.42956	0.0151173	0.184197
4732416N19Rik	623.873	-0.522072	0.214886	-2.42953	0.0151184	0.184197
Sdc1	3217.44	-0.495736	0.204059	-2.42937	0.015125	0.184197
Gm41401	26.2786	0.73619	0.303056	2.42922	0.0151312	0.184197
Nt5c1a	143.157	-0.759446	0.31267	-2.42891	0.0151444	0.18422
Xpr1	1114.72	-0.57777	0.237971	-2.4279	0.0151865	0.184622
Rpl4	12791.5	0.410714	0.169181	2.42766	0.0151964	0.184632
Myzap	435.01	-0.539201	0.222148	-2.42722	0.0152152	0.184749
Gm10247	1018.91	0.5509	0.227052	2.42632	0.0152528	0.185095
Gm7429	492.362	0.582701	0.240239	2.42551	0.015287	0.1854
P3h3	2188.96	-0.509715	0.210179	-2.42515	0.0153021	0.185472
Gm8925	121.962	0.635212	0.261962	2.42483	0.0153157	0.185523
Stxbp4	255.026	-0.497449	0.205166	-2.42462	0.0153246	0.185523
Gm7428	364.794	0.625369	0.258156	2.42244	0.0154165	0.186524
Ifitm3	2938.44	0.426409	0.176054	2.42203	0.0154339	0.186623
Speg	1817.71	-0.701745	0.289863	-2.42096	0.0154798	0.187066
Rps14	6473.4	0.547476	0.226191	2.42042	0.0155028	0.187233
6430571L13Rik	138.611	-0.804338	0.332364	-2.42005	0.0155183	0.187309
Gm6394	278.93	0.596733	0.246626	2.41958	0.0155383	0.187439
LOC108168809	1301.65	0.523191	0.216262	2.41924	0.0155529	0.187503
Gm16090	19.3004	-0.793741	0.328174	-2.41866	0.0155777	0.187691
Cldn12	244.386	-0.51602	0.213382	-2.41829	0.0155935	0.18777
Dnase2a	210	0.503137	0.208106	2.4177	0.0156191	0.187966
Gm10408	112.26	0.600549	0.248431	2.41736	0.0156334	0.188027
Ly6c1	3896.09	0.447374	0.185102	2.4169	0.0156531	0.188153
LOC108168779	802.006	0.464506	0.192397	2.41431	0.0157651	0.189275
Taf1c	1361.07	0.527921	0.21866	2.41435	0.0157631	0.189275
Tcp11l2	778.801	-0.459751	0.190498	-2.41341	0.015804	0.189629
Spn	63.1579	0.632236	0.26205	2.41266	0.0158366	0.189796
Tecpr2	1510.36	0.54981	0.227871	2.41281	0.0158301	0.189796
Ptgir	173.734	0.551069	0.228439	2.41233	0.015851	0.189856
Abcb1a	565.238	-0.513367	0.212899	-2.41131	0.0158953	0.189939
1700095B10Rik	133.341	-0.759092	0.314799	-2.41136	0.0158933	0.189939
Kbtbd12	230.276	-0.752566	0.312021	-2.41191	0.0158693	0.189939
Capn12	758.84	0.471595	0.195553	2.4116	0.0158827	0.189939
Gm33153	38.3443	-0.767202	0.318225	-2.41088	0.0159141	0.190052
LOC108168115	481.412	0.469453	0.194867	2.40909	0.0159922	0.190872
Gm2244	52.1042	-0.637882	0.264956	-2.4075	0.016062	0.19148
Slitrk1	17.1947	0.787292	0.327	2.40762	0.0160568	0.19148
Gm7105	392.381	0.53259	0.221254	2.40715	0.0160777	0.191554
Dcaf4	480.757	-0.43777	0.181904	-2.4066	0.0161018	0.191623
Csf1r	2057.74	0.577094	0.239798	2.40658	0.0161025	0.191623
Gm18280	14.7355	-0.797482	0.331404	-2.40637	0.0161118	0.191623
LOC100862249	397.414	0.589694	0.245104	2.40589	0.016133	0.191762
Clec4b1	24.108	0.722316	0.300353	2.40489	0.0161774	0.19211
4931440F15Rik	163.879	-0.72614	0.301954	-2.4048	0.0161812	0.19211
Endou	99.8556	0.548996	0.228342	2.40427	0.0162046	0.192275
Gm6485	870.876	0.395191	0.164466	2.40288	0.0162664	0.192896
Iqgap3	67.9065	0.71845	0.299041	2.40252	0.0162826	0.192976
Epm2aip1	716.605	-0.533669	0.222175	-2.40202	0.0163049	0.193127
Spg20	1092.27	-0.407433	0.169639	-2.40177	0.0163161	0.193147
Trim30c	13.8417	0.80543	0.335489	2.40076	0.016361	0.193517
Rpl37	3179.55	0.530107	0.220819	2.40064	0.0163664	0.193517
Gm15148	221.667	0.575206	0.239655	2.40015	0.0163885	0.193665
Ulk1	884.205	-0.417819	0.174153	-2.39915	0.016433	0.193902
Gm32644	13.938	-0.803151	0.334777	-2.39906	0.0164372	0.193902
Vipr2	167.632	-0.545236	0.227242	-2.39936	0.0164236	0.193902
Gm9722	104.227	0.558172	0.232728	2.39839	0.0164672	0.194143
LOC102639025	229.12	-0.521293	0.217482	-2.39694	0.0165326	0.1948
Slc37a1	49.1749	-0.686879	0.286604	-2.39661	0.0165473	0.194861
Rps2-ps7	1233.76	0.591245	0.24675	2.39613	0.0165691	0.195004
Amigo1	381.991	-0.469942	0.196158	-2.39574	0.016587	0.195102
Bnc2	574.831	0.408505	0.170552	2.3952	0.0166114	0.195276
Ccng1	4052.18	-0.744226	0.310752	-2.39492	0.0166239	0.195309
Mlec	3757.85	-0.408618	0.170659	-2.39435	0.0166498	0.1955
Gm4204	572.585	0.414727	0.173233	2.39405	0.0166637	0.19555
Dcaf6	1697.11	-0.57226	0.23909	-2.39349	0.0166889	0.19562
LOC102635997	94.3654	0.652667	0.272671	2.39361	0.0166837	0.19562
Lcp1	927.057	0.543563	0.227271	2.3917	0.0167707	0.196465
Reps2	2971.49	0.418032	0.174851	2.39078	0.0168125	0.196657
Sash3	73.089	0.644815	0.269718	2.3907	0.0168161	0.196657
Gm5845	484.804	0.495859	0.207393	2.39092	0.0168063	0.196657
Gm40815	431.211	0.40759	0.170571	2.38957	0.0168682	0.197107
LOC108168246	151.252	0.620862	0.259844	2.38936	0.0168777	0.197107
Gm32256	591.083	0.563907	0.236021	2.38923	0.0168838	0.197107
Cited4	96.8536	-0.734146	0.307394	-2.38829	0.0169271	0.197159
Tgfb1i1	1108.68	0.415108	0.173808	2.38832	0.0169258	0.197159
Cbr2	710.217	0.520615	0.217955	2.38863	0.0169111	0.197159
Gm5045	854.257	0.465466	0.194854	2.3888	0.0169035	0.197159
Scrn3	366.596	-0.57461	0.240766	-2.3866	0.0170052	0.197728
Plppr4	236.345	0.594001	0.248887	2.38663	0.0170037	0.197728
Hapln4	18.7228	-0.801532	0.335823	-2.38677	0.0169972	0.197728
H3f3b	4927.43	0.384816	0.161273	2.38611	0.0170278	0.197877
Dlx6os1	14.874	0.797571	0.334329	2.38559	0.0170519	0.198044
Rps12-ps1	280.353	0.568065	0.238164	2.38518	0.0170707	0.198133
Gm13490	21.1882	-0.783378	0.32846	-2.385	0.0170791	0.198133
LOC102636101	740.291	0.545367	0.22884	2.38319	0.0171635	0.198197
Gm5976	148.31	-0.748787	0.314123	-2.38374	0.0171378	0.198197
Gm39972	1473.67	-0.562373	0.235875	-2.3842	0.0171163	0.198197
Id1	890.877	-0.550583	0.23103	-2.38317	0.0171645	0.198197
Tspan11	299.803	0.613105	0.25713	2.38442	0.0171062	0.198197
Scube2	377.02	-0.639552	0.268203	-2.38458	0.0170986	0.198197
Dusp26	155.544	-0.560372	0.2351	-2.38354	0.0171469	0.198197
Slc25a21	85.2194	0.699232	0.293426	2.38299	0.0171725	0.198197
LOC102633784	479.452	0.571427	0.239722	2.38371	0.0171392	0.198197
Gm11539	458.192	0.575316	0.241447	2.38278	0.0171824	0.198199
Rpl35a-ps3	2133.52	0.49741	0.208828	2.38191	0.0172233	0.198557
Gli2	312.405	-0.46669	0.196018	-2.38085	0.0172725	0.19856
Rps21	3794.78	0.530341	0.222688	2.38154	0.0172404	0.19856
Gm12933	1052.15	0.506777	0.212883	2.38054	0.0172871	0.19856
Gm29804	34.8399	-0.719515	0.302287	-2.38024	0.0173013	0.19856
Gfpt1	1133.13	-0.485073	0.203828	-2.37981	0.0173214	0.19856
Gm10243	2133.48	0.497399	0.208996	2.37995	0.0173151	0.19856
Gm40365	185.857	0.526801	0.22128	2.3807	0.0172797	0.19856
Gm4510	162.459	0.589189	0.247501	2.38055	0.0172867	0.19856
Rab37	226.903	0.550216	0.23117	2.38014	0.0173063	0.19856
Gm41456	17.1758	0.786555	0.330439	2.38033	0.017297	0.19856
Igfbp2	178.169	-0.757115	0.318254	-2.37896	0.0173615	0.198783
Rpl35a-ps4	2133.14	0.496842	0.208864	2.37878	0.0173703	0.198783
Rpl35a-ps6	2132.33	0.496665	0.208758	2.37914	0.0173531	0.198783
Gm32949	21.5901	-0.779653	0.327886	-2.37782	0.0174155	0.199182
Rpl35a-ps2	2136.98	0.496947	0.209022	2.37748	0.0174312	0.199182
Gda	1365.49	0.457189	0.192305	2.37741	0.0174346	0.199182
9430069I07Rik	202.653	-0.703287	0.295858	-2.37711	0.0174488	0.199233
Gm12411	1153.49	0.567943	0.238953	2.3768	0.0174635	0.199288
Ptpro	161.22	0.550788	0.231821	2.37592	0.0175055	0.199543
Dok3	86.5371	0.550563	0.231718	2.376	0.0175013	0.199543
Mertk	1034.81	-0.416231	0.175233	-2.3753	0.0175347	0.199652
Stat5b	1571.09	-0.553353	0.232957	-2.37534	0.0175328	0.199652
Rb1cc1	1197.13	-0.482184	0.20303	-2.37494	0.0175519	0.199716
LOC108169009	2895.05	-0.433475	0.182535	-2.37475	0.0175607	0.199716
Cdh11	1152.51	0.535327	0.225443	2.37456	0.0175699	0.199716
Ddx39	333.277	0.44762	0.18856	2.37388	0.0176023	0.199972
Gm8375	150.682	0.618529	0.260639	2.37313	0.0176381	0.200267
Gm10136	1647.71	0.492211	0.207465	2.3725	0.0176681	0.200495
Slc45a4	635.37	-0.511483	0.215614	-2.37222	0.0176815	0.200535
Zfp783	114.184	-0.525016	0.221438	-2.37094	0.0177428	0.201006
LOC101055673	29.3397	0.722237	0.304617	2.37097	0.0177414	0.201006
Mpzl1	1156.37	-0.436188	0.184051	-2.36993	0.0177915	0.201333
Cebpd	923.28	-0.413262	0.174377	-2.36993	0.0177913	0.201333
Rgs16	127.698	0.54254	0.229032	2.36884	0.0178442	0.20154
Ldha-ps2	587.333	-0.663278	0.28001	-2.36876	0.0178477	0.20154
Gm21975	377.553	0.465482	0.196512	2.36872	0.0178495	0.20154
Gm30062	17.6558	-0.781368	0.329846	-2.36889	0.0178418	0.20154
LOC108168042	15.1515	-0.787651	0.332655	-2.36777	0.0178954	0.201946
LOC100041599	35.3977	-0.708879	0.299425	-2.36747	0.0179101	0.201999
Unc45bos	293.392	-0.588406	0.248602	-2.36686	0.0179396	0.202219
Amd-ps7	286.25	-0.756888	0.319871	-2.36623	0.0179702	0.202451
Jade2	469.634	-0.488057	0.206354	-2.36514	0.0180234	0.202938
Dlk1	321.726	0.502239	0.212382	2.36479	0.0180404	0.203017
Gm15453	2376.29	0.377447	0.159738	2.36291	0.0181318	0.203636
Adra2c	58.9043	-0.646757	0.273676	-2.36322	0.0181169	0.203636
Rps29	5060.61	0.529321	0.224019	2.36284	0.0181355	0.203636
Lifr	1452.18	-0.534341	0.226089	-2.36341	0.0181076	0.203636
Gm39090	53.8051	0.656258	0.277845	2.36195	0.0181789	0.203897
Slc6a2	110.16	0.565893	0.239567	2.36215	0.0181695	0.203897
Gm39347	68.7438	-0.673424	0.285181	-2.36139	0.0182065	0.204093
Nudt11	53.2661	-0.729931	0.309205	-2.36067	0.018242	0.204153
Casp6	177.794	0.467239	0.197915	2.36081	0.0182351	0.204153
LOC108168272	757.856	0.550722	0.233271	2.36086	0.0182325	0.204153
Pde4dip	14855.2	-0.725183	0.307244	-2.36028	0.0182611	0.204255
Rpl10-ps2	1074.03	0.473061	0.200465	2.35982	0.0182839	0.204397
Fcgr3	972.008	-0.554778	0.235249	-2.35826	0.0183608	0.204756
Tnfaip8l2	91.3211	0.536215	0.227411	2.35791	0.0183781	0.204756
C1s2	421.349	0.502019	0.212899	2.35802	0.0183728	0.204756
Col12a1	8792.01	-0.566612	0.240341	-2.35753	0.0183968	0.204756
Gm17828	971.184	0.414999	0.175984	2.35816	0.0183657	0.204756
Gm11592	14.6496	-0.776262	0.329147	-2.35841	0.0183536	0.204756
Gm12174	2092.68	0.475923	0.201832	2.35802	0.0183729	0.204756
Ttc7b	1266.06	-0.435313	0.184632	-2.35773	0.0183868	0.204756
Gm13039	728.084	0.428903	0.181967	2.35704	0.0184214	0.204918
Gm42052	109.559	-0.654034	0.277544	-2.35651	0.0184478	0.205099
Akap6	1065.97	-0.604477	0.256587	-2.35584	0.0184808	0.205241
Sec23a	1846.27	-0.44267	0.187903	-2.35585	0.0184804	0.205241
Adamtsl1	1004.97	-0.509877	0.216456	-2.35557	0.0184942	0.205278
Gm13269	28.5933	-0.715175	0.303663	-2.35516	0.0185147	0.205392
Mn1	744.581	-0.597518	0.253811	-2.35418	0.0185636	0.205644
Gm4342	321.849	0.53615	0.227738	2.35424	0.0185605	0.205644
Daam2	1975.2	-0.55541	0.235934	-2.3541	0.0185678	0.205644
Pak3	166.693	0.532608	0.226399	2.35251	0.018647	0.206196
Plscr3	973.259	0.424891	0.180601	2.35264	0.0186405	0.206196
Ly6i	69.8494	0.596153	0.253413	2.35249	0.0186481	0.206196
LOC108168434	302.758	0.412203	0.175326	2.35106	0.0187198	0.206479
Egf	133.583	-0.731072	0.310966	-2.35097	0.0187246	0.206479
C1rb	690.56	0.497769	0.211691	2.3514	0.0187031	0.206479
Grid2	342.13	-0.402053	0.170958	-2.35177	0.0186842	0.206479
Rps15a-ps6	902.832	0.53079	0.225741	2.35132	0.0187071	0.206479
Mtss1l	1491.49	-0.398325	0.169495	-2.35008	0.0187695	0.20684
Adgrg6	3513.12	0.412972	0.175739	2.34992	0.0187776	0.20684
Uggt1	1530.31	-0.425316	0.181023	-2.34952	0.0187977	0.206949
Kctd15	640.559	-0.467931	0.199241	-2.34857	0.0188456	0.207217
Rpl18	4219.55	0.523013	0.222677	2.34875	0.0188365	0.207217
Slc22a17	431.806	-0.460742	0.196191	-2.34843	0.0188528	0.207217
LOC108167611	60.3034	-0.633053	0.269696	-2.34728	0.0189109	0.207407
Hipk3	3913.7	-0.542534	0.231121	-2.3474	0.0189051	0.207407
Gm21075	118.623	-0.552635	0.235417	-2.34747	0.0189012	0.207407
Gm6543	558.396	0.508535	0.216607	2.34774	0.0188879	0.207407
Plod1	3791.12	-0.504713	0.215056	-2.34689	0.018931	0.207513
Zfyve1	635.58	-0.470573	0.200526	-2.34669	0.0189411	0.207513
Cables1	301.24	-0.418954	0.178564	-2.34624	0.018964	0.207652
Gm5619	944.497	0.406441	0.173256	2.3459	0.0189812	0.207728
Irs2	365.778	-0.575152	0.245329	-2.34441	0.019057	0.208446
Gm7600	999.261	0.434278	0.185265	2.34409	0.0190735	0.208514
Acacb	1741.42	-0.590905	0.252139	-2.34357	0.0191	0.20869
Gm40369	183.619	0.517587	0.220978	2.34226	0.0191676	0.209204
Mad2l1	88.0876	0.54525	0.23277	2.34244	0.0191581	0.209204
Nagk	371.371	0.463626	0.197965	2.34196	0.0191829	0.209258
Timp3	10787.9	-0.530323	0.226521	-2.34116	0.0192237	0.209591
LOC108167452	14.281	0.786115	0.335862	2.34059	0.0192534	0.209802
Ncoa3	1151.14	-0.533866	0.228216	-2.3393	0.0193201	0.210303
Tnfrsf13b	48.5144	0.637897	0.272674	2.33941	0.0193141	0.210303
Frem2	323.036	-0.587112	0.251075	-2.33839	0.0193672	0.210605
Gprc5c	570.901	-0.522426	0.223415	-2.33836	0.0193686	0.210605
C130050O18Rik	161.19	0.602871	0.257841	2.33815	0.0193796	0.210611
Zranb3	3386.16	0.483831	0.206971	2.33768	0.0194039	0.210735
Gm8129	802.264	0.54413	0.23278	2.33753	0.0194118	0.210735
Kif23	104.159	0.593597	0.254011	2.33689	0.0194449	0.210982
B4galt1	2158.68	0.358882	0.153667	2.33546	0.0195196	0.21168
Ccl6	349.979	0.464944	0.199109	2.33512	0.0195372	0.211757
Gm10356	132.446	-0.583023	0.249871	-2.33329	0.0196328	0.212538
Rps11-ps3	261.387	0.572905	0.245577	2.3329	0.0196536	0.212538
Vmn2r29	82.8425	-0.553122	0.237054	-2.33332	0.0196316	0.212538
Gm8730	4336.89	0.489137	0.209684	2.33274	0.019662	0.212538
Rpl14	5046.66	0.479058	0.205351	2.33288	0.0196546	0.212538
Rps15-ps3	516.462	0.556058	0.238391	2.33254	0.019672	0.212538
Sv2c	516.442	0.58681	0.251681	2.33157	0.0197236	0.212981
Gm8430	3255.34	0.51009	0.218824	2.33105	0.0197506	0.213046
Emp3	1863.73	0.502981	0.215762	2.33119	0.0197435	0.213046
Gm31300	260.662	0.520069	0.223128	2.33081	0.0197636	0.213073
Gm32211	227.262	0.566838	0.243267	2.3301	0.0198007	0.21336
Enpep	590.397	-0.43117	0.185117	-2.32917	0.0198498	0.213662
Syn3	10872.7	-0.526199	0.225907	-2.32928	0.0198444	0.213662
Gm12034	552.08	0.40429	0.173622	2.32856	0.0198824	0.213716
Gm40667	250.254	-0.656165	0.281795	-2.32852	0.0198847	0.213716
Gm41804	425.871	0.508343	0.218315	2.32848	0.0198865	0.213716
Rusc2	1077.14	-0.441091	0.189474	-2.32798	0.019913	0.213775
Nov	1375.02	0.564438	0.242456	2.328	0.019912	0.213775
LOC108167812	225.518	-0.464512	0.199552	-2.32777	0.0199241	0.213781
Rpl38-ps2	797.03	0.541286	0.232603	2.32708	0.0199609	0.214063
Prrx1	4564.92	-0.538685	0.231566	-2.32627	0.0200041	0.214261
Steap1	27.7036	0.694047	0.298368	2.32614	0.020011	0.214261
Tob1	1814.5	-0.518842	0.223014	-2.3265	0.0199918	0.214261
Gm7482	497.999	0.519559	0.22346	2.32506	0.0200685	0.214536
Plekho2	983.024	0.415283	0.178586	2.3254	0.0200508	0.214536
Lipo3	235.716	-0.532279	0.22893	-2.32508	0.0200679	0.214536
Klhl24	2302.48	-0.525896	0.226277	-2.32413	0.0201186	0.214845
Gm32288	82.963	-0.612242	0.263418	-2.32422	0.0201136	0.214845
Gm29376	1400.73	0.462591	0.199082	2.32362	0.0201459	0.215024
Bank1	279.493	-0.464772	0.200082	-2.32291	0.0201842	0.215319
Cks1b	217.151	0.445959	0.192045	2.32216	0.0202245	0.215636
Syt11	782.152	0.434923	0.187345	2.32151	0.0202592	0.215893
Napb	111.009	-0.57241	0.246618	-2.32104	0.0202847	0.216051
Rpl32-ps	146.131	0.542552	0.233851	2.32007	0.0203369	0.216493
Rpl27a	7082.5	0.431739	0.186148	2.31933	0.0203774	0.216697
Sar1b	909.329	-0.69601	0.300071	-2.31948	0.0203689	0.216697
Dok1	760.483	-0.553494	0.238665	-2.31913	0.0203882	0.216698
S100a10	3340.58	0.413746	0.178532	2.31748	0.0204775	0.217533
Klhl8	320.921	-0.522041	0.225311	-2.31698	0.0205049	0.21771
Rps27	4400.61	0.491136	0.212045	2.31619	0.0205478	0.217938
Gm32647	204.123	-0.504219	0.217676	-2.31638	0.0205378	0.217938
Gm29779	1177.23	-0.502505	0.216991	-2.31578	0.02057	0.21806
Cipc	455.418	-0.49396	0.213388	-2.31484	0.0206216	0.218492
Plp1	2737.97	0.471992	0.203985	2.31385	0.0206759	0.218725
Abcb4	646.899	-0.729989	0.315455	-2.31408	0.0206633	0.218725
Fbln1	1743.73	-0.551474	0.238335	-2.31386	0.0206756	0.218725
Bmp3	398.253	-0.45186	0.195359	-2.31297	0.0207243	0.21906
Gm30121	15.1174	-0.766951	0.3316	-2.31288	0.0207292	0.21906
Phka1	1710.09	-0.773453	0.334496	-2.31229	0.0207616	0.219185
Gm11836	577.187	0.415897	0.179883	2.31204	0.0207753	0.219185
Gm16364	12.7558	-0.762941	0.329962	-2.31221	0.0207663	0.219185
Psme1	919.378	0.362935	0.156987	2.31188	0.0207842	0.219185
Aldh16a1	370.017	0.425096	0.183898	2.31159	0.0208005	0.219242
Il11ra1	4269.06	-0.537108	0.232396	-2.31117	0.0208232	0.219368
Gm32569	336.799	0.535117	0.231584	2.31068	0.0208506	0.219543
Cd274	455.397	0.533963	0.231108	2.31045	0.0208635	0.219564
4933417E11Rik	14.5803	0.762509	0.330064	2.31019	0.0208777	0.219601
Emb	1035.03	-0.618459	0.267753	-2.30981	0.0208984	0.219704
Mir22hg	886.141	-0.416259	0.18024	-2.30947	0.0209174	0.21979
Ppia	8552.37	0.369985	0.160252	2.30878	0.0209559	0.22008
Pla2g15	610.627	0.442771	0.191845	2.30796	0.0210014	0.220444
Gm7159	1230.74	0.521242	0.225868	2.30773	0.0210141	0.220463
Eya1	73.1453	-0.726379	0.314853	-2.30704	0.0210525	0.220638
Wdr66	2224.83	0.474291	0.205571	2.30718	0.0210445	0.220638
Rpl7a-ps3	860.218	0.420078	0.18215	2.30622	0.0210983	0.221004
Ogt	1823.81	-0.41327	0.179286	-2.30508	0.021162	0.221387
1700007G11Rik	126.339	0.533984	0.231685	2.30479	0.0211785	0.221387
Gm6793	2172.06	0.368631	0.159919	2.30512	0.0211601	0.221387
Gm8371	56.3033	0.618639	0.268403	2.30489	0.0211727	0.221387
Man2a2	2150.4	-0.542579	0.235437	-2.30456	0.021191	0.221404
Rpl7a	7058.77	0.40441	0.175507	2.30424	0.0212094	0.221431
Bmpr1a	2012.06	-0.456654	0.19819	-2.30413	0.0212155	0.221431
Slc16a14	13.8094	-0.772235	0.335228	-2.30361	0.0212445	0.22162
Slc20a1	641.99	0.4354	0.189136	2.30204	0.0213326	0.222083
Rps4x-ps	604.825	0.569369	0.247315	2.30221	0.0213235	0.222083
Gpr68	74.6853	0.564218	0.245074	2.30224	0.0213217	0.222083
AI413582	150.607	0.579076	0.251537	2.30216	0.0213264	0.222083
Hes1	676.725	0.442016	0.192164	2.3002	0.0214367	0.223052
Arhgef18	630.896	-0.430402	0.187168	-2.29955	0.0214738	0.223323
Pcdha2	144.108	-0.462877	0.201365	-2.29869	0.0215223	0.223713
2700069I18Rik	89.8103	-0.629965	0.274096	-2.29834	0.0215426	0.22381
Fmnl1	444.338	0.447418	0.194796	2.29686	0.0216269	0.22457
Slc2a10	454.582	-0.486722	0.211937	-2.29654	0.0216449	0.224642
Fgf2os	26.9249	-0.712787	0.310415	-2.29624	0.0216622	0.224707
A530099J19Rik	22.9826	0.731936	0.318795	2.29595	0.0216789	0.22471
Gm6344	1970.08	0.454091	0.197788	2.29585	0.0216847	0.22471
Rgs18	45.1967	0.646429	0.281703	2.29472	0.0217492	0.225183
Gimd1	428.27	0.617579	0.269137	2.29466	0.0217526	0.225183
Sox9	409.131	0.485917	0.211875	2.29341	0.0218246	0.225717
Ccdc186	792.132	-0.53182	0.231894	-2.29338	0.0218264	0.225717
Osbpl6	205.684	-0.658381	0.287151	-2.29281	0.0218592	0.225942
Gm2225	1057.55	0.391407	0.170867	2.29072	0.0219796	0.227071
Cdca3	96.479	0.602128	0.262896	2.29037	0.0220002	0.227167
5730455P16Rik	557.967	-0.505654	0.220815	-2.28995	0.0220243	0.227301
Gm14305	377.982	-0.529826	0.231402	-2.28963	0.0220426	0.227328
Gm38451	626.821	0.636996	0.278223	2.28952	0.0220494	0.227328
Mterf1a	650.876	0.553169	0.241721	2.28846	0.0221108	0.227845
Lilr4b	225.229	0.514228	0.224774	2.28775	0.0221521	0.228155
Dennd4a	871.269	-0.49935	0.218327	-2.28716	0.0221863	0.228392
LOC102632224	324.964	0.49987	0.218595	2.28674	0.0222112	0.228532
Tpd52	507.719	0.431133	0.188561	2.28645	0.0222282	0.228591
Gm32778	370.541	0.632261	0.276589	2.28592	0.0222587	0.228789
Gm27252	13.6175	-0.758337	0.331794	-2.28557	0.0222796	0.228887
Vmn2r-ps17	230.634	0.484596	0.212061	2.28518	0.0223026	0.229008
Ramp2	1111.68	0.419303	0.183606	2.28371	0.0223885	0.229774
Dcun1d2	508.424	-0.542879	0.237749	-2.28342	0.0224059	0.229836
Frmd7	208.524	-0.520749	0.228108	-2.28291	0.0224358	0.230022
Pcdha1	144.278	-0.459346	0.201227	-2.28272	0.0224467	0.230022
Eda2r	185.79	-0.587994	0.25763	-2.28232	0.0224706	0.230145
Tmem254a	831.96	0.49164	0.21543	2.28214	0.0224813	0.230145
Ptprt	99.8161	-0.643457	0.282025	-2.28156	0.0225153	0.230259
Slc2a13	748.33	-0.495642	0.217235	-2.2816	0.0225132	0.230259
Zfp366	121.224	-0.535192	0.234627	-2.28104	0.0225463	0.23046
Pcdha3	143.935	-0.459963	0.201741	-2.27996	0.0226099	0.230994
Lrp2bp	42.9958	-0.754921	0.331214	-2.27926	0.0226518	0.231306
Gm5526	3384.52	0.426393	0.187151	2.27833	0.0227067	0.231375
Gm6477	131.086	0.495046	0.217299	2.27818	0.0227156	0.231375
Ankrd9	234.059	-0.745567	0.327254	-2.27825	0.0227116	0.231375
Gm6035	718.129	0.429745	0.188578	2.27888	0.0226743	0.231375
Hcls1	255.436	0.438587	0.192478	2.27864	0.0226886	0.231375
Gm30215	821.633	0.528483	0.232007	2.27787	0.0227342	0.231449
Fgf2	116.488	-0.567764	0.249299	-2.27744	0.0227598	0.231593
0610043K17Rik	67.1338	-0.541156	0.237647	-2.27714	0.0227778	0.23166
Tacr1	181.821	0.680613	0.298969	2.27653	0.0228141	0.23168
1700017B05Rik	408.2	0.432098	0.189791	2.2767	0.0228042	0.23168
[truncated: 18,293 more rows]
