# Supplementary material for: mTORC1 Signaling is a Critical Regulator of Postnatal Tendon Development
Source: Sci Rep. 2017 Dec 7;7:17175. doi: 10.1038/s41598-017-17384-0 (PMC5719403; doi:10.1038/s41598-017-17384-0)
Supplement: Supplementary file 3 — supplementary table 2 [file 41598_2017_17384_MOESM3_ESM.csv]

Table S2. List of differentially expressed genes between wildtype and Tsc1 conditional knockout mice.
Genes are ordered by adjusted p-value
Gene	baseMean	log2FoldChange	lfcSE	stat	pvalue	padj
Mmp2	43058.36522	3.869585171	0.102145541	37.88305534	0	0
Fbln7	3156.56729	4.893155073	0.146998329	33.28714766	5.93E-243	4.88E-239
Mmp13	11736.04498	9.705589339	0.295912877	32.79880698	6.12E-236	3.36E-232
Aebp1	18762.72429	2.846517588	0.088605132	32.12587703	1.92E-226	7.91E-223
Ctsk	11835.65087	2.913045501	0.090723638	32.1090022	3.30E-226	1.09E-222
Fn1	130463.372	3.810721867	0.130221576	29.26336774	3.04E-188	8.34E-185
Edil3	913.1559428	4.649793404	0.171887711	27.05134286	3.68E-161	8.67E-158
Actc1	1734.840755	-5.378982183	0.199759877	-26.9272402	1.05E-159	2.17E-156
C1qtnf3	6956.886378	4.452016307	0.169194883	26.31294893	1.36E-152	2.50E-149
Pmepa1	5063.227933	2.704972907	0.104343885	25.92363606	3.61E-148	5.94E-145
Mfap5	6706.068593	2.706967481	0.106213243	25.48615789	2.81E-143	4.21E-140
Cthrc1	4242.626686	4.292552081	0.175832206	24.41277503	1.25E-131	1.72E-128
Slpi	2166.887658	9.753994557	0.406708213	23.98278238	4.21E-127	5.33E-124
Ctsb	21455.9728	2.114279326	0.088608968	23.86078267	7.83E-126	9.21E-123
Loxl1	4312.295028	2.406807585	0.100980472	23.83438644	1.47E-125	1.62E-122
Mmp14	15228.79996	3.517297176	0.149418024	23.5399792	1.59E-122	1.64E-119
Cpxm1	1586.676278	3.080905382	0.131335819	23.45822639	1.09E-121	1.06E-118
Spp1	15774.89439	4.406851517	0.187992296	23.44166015	1.61E-121	1.47E-118
Ccbe1	508.3907579	3.944578195	0.171740034	22.9683091	9.67E-117	8.39E-114
Gpx3	24916.38997	4.41797979	0.19361514	22.81835905	3.01E-115	2.48E-112
Sfrp2	2815.896234	3.675110617	0.162216989	22.65552236	1.23E-113	9.66E-111
Sh3pxd2b	2187.519093	2.420592384	0.106876493	22.6485012	1.44E-113	1.08E-110
Mgp	11256.47446	2.453179692	0.108650704	22.57858985	7.04E-113	5.04E-110
Lrrc15	1468.417617	5.467301984	0.246631882	22.16786389	7.02E-109	4.82E-106
Lum	19198.64302	3.677982368	0.168916952	21.77390919	4.10E-105	2.70E-102
Srpx2	1929.751378	3.172911507	0.148208435	21.40844077	1.11E-101	7.07E-99
Atp6v0d2	365.7455175	5.625602318	0.269520028	20.87266894	9.49E-97	5.79E-94
Postn	46322.97078	3.421067964	0.16588088	20.62364243	1.68E-94	9.91E-92
Nox4	832.820295	4.095611157	0.200172701	20.46038817	4.86E-93	2.76E-90
Spon1	7987.774741	3.940344956	0.193386383	20.37550367	2.76E-92	1.52E-89
Pdpn	1720.844133	2.58353717	0.128176145	20.15614662	2.38E-90	1.26E-87
Lgals3	3764.170848	2.831971671	0.141706924	19.98470922	7.48E-89	3.85E-86
Fbln2	14768.78903	3.052825874	0.152969149	19.95713451	1.30E-88	6.49E-86
Runx1	1758.060079	2.979534237	0.149561155	19.92184563	2.63E-88	1.28E-85
Sulf2	3522.738016	2.159252144	0.109014973	19.80693187	2.59E-87	1.22E-84
Gabrb3	322.0383941	5.442077184	0.277075124	19.64116121	6.88E-86	3.15E-83
Anxa8	4108.068006	2.847387299	0.146795685	19.39694142	8.19E-84	3.65E-81
Emb	1362.904675	2.212368986	0.114615968	19.30244992	5.12E-83	2.22E-80
Serpina3n	4983.9342	3.428979321	0.17825481	19.23639151	1.84E-82	7.76E-80
Rell1	1790.371765	2.265853023	0.118308864	19.15201406	9.31E-82	3.84E-79
Yipf7	653.5482305	-2.944861741	0.154451835	-19.06653771	4.79E-81	1.93E-78
Col3a1	203831.6414	1.749895377	0.093226179	18.77042902	1.32E-78	5.17E-76
Aspn	11097.90557	2.458692031	0.132017294	18.6240148	2.05E-77	7.87E-75
Thbs4	107963.8207	2.332790451	0.126033743	18.50925317	1.74E-76	6.51E-74
Mmp3	1657.975254	3.847844085	0.208613272	18.44486712	5.73E-76	2.10E-73
Wif1	2199.340871	-4.219565679	0.228954232	-18.42973437	7.59E-76	2.72E-73
Fndc5	1077.892218	-2.829464397	0.153569216	-18.42468482	8.33E-76	2.92E-73
Mlf1	1204.769942	-2.528894349	0.137290769	-18.41998827	9.08E-76	3.12E-73
Aqp5	490.4656825	3.569034734	0.19396455	18.40044857	1.30E-75	4.38E-73
Ccl8	443.4116405	5.577744244	0.311003721	17.93465436	6.33E-72	2.08E-69
Cox7a1	794.4229819	-2.81800365	0.158202536	-17.81263257	5.64E-71	1.82E-68
Chad	14173.35963	-2.886158045	0.162195698	-17.79429472	7.82E-71	2.48E-68
Stk17b	912.7208073	2.097347532	0.118184082	17.7464469	1.84E-70	5.71E-68
Il1rl1	541.5151072	3.646111604	0.2059835	17.70098867	4.12E-70	1.26E-67
Tbc1d2b	1942.482807	2.017299159	0.114647244	17.59570564	2.66E-69	7.96E-67
Lgmn	3822.496238	2.121300164	0.12093115	17.5413875	6.92E-69	2.04E-66
Dtd1	548.4418716	2.50352892	0.143264036	17.4749294	2.22E-68	6.43E-66
A530098C11Rik	670.4153031	-2.989910383	0.171568002	-17.42696973	5.15E-68	1.46E-65
Igfbp4	18274.86699	1.974115024	0.114005897	17.31590281	3.57E-67	9.97E-65
Hspb6	6038.377292	-2.993984229	0.172922765	-17.31399695	3.69E-67	1.01E-64
Sfrp1	1395.083345	3.047277492	0.176141998	17.3001188	4.69E-67	1.27E-64
Htr2b	216.2501466	3.858704113	0.224618904	17.17889301	3.82E-66	1.02E-63
Ugcg	1921.878509	2.052979034	0.119689746	17.15250553	6.02E-66	1.57E-63
Dkk3	4395.143934	1.527227724	0.089125858	17.13563007	8.05E-66	2.07E-63
Pgam2	4484.207384	-2.401565639	0.140424199	-17.10222067	1.43E-65	3.62E-63
Col5a2	33643.45294	2.074843207	0.121506545	17.07597902	2.24E-65	5.59E-63
Ampd1	2465.086687	-2.567976083	0.150814701	-17.02735917	5.15E-65	1.26E-62
Sypl2	3301.346814	-2.62757486	0.154319498	-17.02684946	5.19E-65	1.26E-62
Dhrs7c	599.0326007	-3.000797636	0.177018906	-16.95184827	1.86E-64	4.45E-62
6330406I15Rik	3089.174233	1.864038754	0.110071566	16.93478903	2.49E-64	5.87E-62
Ank1	1749.768013	-2.633305165	0.156167995	-16.86200281	8.56E-64	1.99E-61
Frrs1	261.6604682	2.915387997	0.173967953	16.75818996	4.93E-63	1.13E-60
Metrnl	1034.525781	2.052652878	0.123024948	16.68485056	1.69E-62	3.81E-60
Gas2	1015.731392	2.201352902	0.132410605	16.62520082	4.58E-62	1.02E-59
Rgs10	474.4798719	2.413922027	0.145534967	16.58654332	8.72E-62	1.92E-59
Timp2	47364.56044	2.020040733	0.122278885	16.51994724	2.64E-61	5.72E-59
Mstn	737.7091063	2.798823003	0.169643654	16.49824755	3.78E-61	8.08E-59
Sbsn	789.0529668	3.031757958	0.184154926	16.46308368	6.76E-61	1.43E-58
Sucla2	3609.4641	-1.847974819	0.11252491	-16.42280652	1.31E-60	2.74E-58
Tacr1	330.2282164	3.098635523	0.188899045	16.40365902	1.80E-60	3.71E-58
Gda	2000.289678	1.814291784	0.110666377	16.39424574	2.10E-60	4.28E-58
Dgat2	1151.914428	-2.565411597	0.157376731	-16.30108584	9.70E-60	1.95E-57
Nexn	5078.423155	-1.822731909	0.111940502	-16.28304219	1.30E-59	2.59E-57
Rab31	2285.318186	1.966011892	0.121121027	16.2317967	3.01E-59	5.90E-57
Wnt16	214.0969075	6.551628578	0.406382044	16.12184561	1.79E-58	3.47E-56
Col5a1	24208.53436	1.856498352	0.115362746	16.09270255	2.87E-58	5.50E-56
Adam12	1745.135762	3.156112676	0.196896821	16.0292719	7.98E-58	1.51E-55
Idh3a	3245.17129	-1.852559258	0.115679583	-16.01457413	1.01E-57	1.89E-55
Vat1	5452.522032	1.856483766	0.115974481	16.00769195	1.13E-57	2.09E-55
Il4ra	1469.792115	2.488594758	0.155602559	15.99327653	1.42E-57	2.61E-55
Ak1	5755.353162	-2.030211492	0.127498707	-15.92338885	4.36E-57	7.90E-55
Jsrp1	1430.225449	-2.054709459	0.130713931	-15.71913146	1.12E-55	2.00E-53
Cxcl14	1265.489674	2.694468301	0.171688595	15.6939271	1.66E-55	2.95E-53
Myof	2436.662887	1.613751808	0.102910981	15.68104575	2.04E-55	3.57E-53
Bin1	3622.810758	-1.571863921	0.100389777	-15.65760943	2.95E-55	5.11E-53
Kcnj15	677.3573292	4.624473338	0.296843001	15.57885252	1.01E-54	1.74E-52
Slc16a2	1880.909427	2.427712779	0.156351006	15.52732428	2.27E-54	3.85E-52
C1ra	2015.983213	1.990012622	0.128241544	15.51769076	2.63E-54	4.43E-52
Matn4	1741.63498	3.113005019	0.201672554	15.43593788	9.38E-54	1.56E-51
Hmox1	550.7458582	2.054735523	0.133517201	15.38929453	1.93E-53	3.18E-51
Svep1	1816.715629	2.006732309	0.130425851	15.38600133	2.03E-53	3.32E-51
Ace	5037.402145	2.335973434	0.151886506	15.37972986	2.24E-53	3.62E-51
Fstl1	33265.79922	1.774798781	0.115423965	15.37634569	2.36E-53	3.76E-51
Tmem173	589.3734133	2.269017828	0.147568933	15.37598587	2.37E-53	3.76E-51
Crabp2	790.0103097	4.452131616	0.290498823	15.32581635	5.14E-53	8.07E-51
Vmp1	1587.137377	1.66794847	0.109015749	15.30006892	7.64E-53	1.19E-50
Mlxipl	545.8579472	-2.438485038	0.159751954	-15.26419538	1.32E-52	2.04E-50
Ttyh3	1530.888048	1.645698576	0.108007868	15.23683969	2.01E-52	3.07E-50
Fitm1	753.2600486	-2.713466212	0.17818495	-15.2283692	2.29E-52	3.47E-50
Bves	456.6248674	-2.103027733	0.138181193	-15.21934849	2.63E-52	3.94E-50
Asb10	234.5345026	-2.600508254	0.171163123	-15.19315735	3.93E-52	5.83E-50
Gpnmb	1915.766673	2.465469851	0.162475457	15.174414	5.22E-52	7.69E-50
Cycs	4603.417012	-1.753607889	0.115721835	-15.15364749	7.17E-52	1.05E-49
Pla2g7	362.2715322	2.569250777	0.169810461	15.13010892	1.03E-51	1.48E-49
Naglu	792.0812602	1.853574891	0.122543442	15.12585949	1.09E-51	1.57E-49
Apol6	611.6986433	-2.174359343	0.14392932	-15.10713276	1.45E-51	2.06E-49
Tceal7	615.2973129	-3.628777797	0.240357128	-15.09744197	1.68E-51	2.37E-49
Megf6	826.1997722	2.96878641	0.198107638	14.98572414	9.10E-51	1.27E-48
Tceal5	358.5440946	-2.298285727	0.153374673	-14.98477993	9.23E-51	1.28E-48
Cox5a	3201.092888	-1.665836375	0.111181226	-14.98307254	9.47E-51	1.30E-48
Aqp7	468.9915251	-2.056352312	0.137273053	-14.98001444	9.92E-51	1.35E-48
Ccng1	6012.435231	-1.84322	0.123930264	-14.87304187	4.93E-50	6.65E-48
Cs	7260.376491	-1.702182143	0.114450491	-14.87265036	4.96E-50	6.65E-48
Gpr176	193.739568	3.405032603	0.229016761	14.86804975	5.31E-50	7.06E-48
Plac8	151.3465014	4.781139859	0.321608674	14.86632745	5.45E-50	7.19E-48
Rnase4	5307.321893	2.177106548	0.146932097	14.81709298	1.14E-49	1.49E-47
Shc2	565.0565304	2.435211059	0.164395647	14.81311157	1.21E-49	1.56E-47
A830010M20Rik	263.9943599	-2.5227718	0.170593821	-14.78817803	1.75E-49	2.25E-47
Sod2	1992.585147	-1.673369604	0.113248447	-14.77609319	2.09E-49	2.67E-47
Adc	297.0118715	2.467186403	0.167312776	14.74595346	3.27E-49	4.14E-47
Suclg1	1697.750689	-1.61357	0.109920094	-14.67948159	8.73E-49	1.10E-46
Slc9a2	257.5743457	-2.993006384	0.203962117	-14.67432495	9.41E-49	1.18E-46
P2rx4	630.7998211	1.992084692	0.135806275	14.66857619	1.02E-48	1.27E-46
Eef1a2	8264.28466	-2.361440994	0.161327486	-14.63756151	1.62E-48	1.99E-46
Cdh11	2105.098355	2.652837307	0.181397126	14.62447261	1.96E-48	2.39E-46
Ndufs1	3268.58214	-1.952650416	0.133814416	-14.59222757	3.15E-48	3.81E-46
Man2b1	1777.820111	1.517140379	0.104145273	14.56753944	4.52E-48	5.44E-46
Manba	929.0275591	1.963679329	0.134850131	14.56193863	4.90E-48	5.86E-46
Smoc2	2701.057068	2.159817816	0.1485942	14.53500749	7.27E-48	8.62E-46
Il17ra	378.3706475	2.237198207	0.154493309	14.48087447	1.60E-47	1.88E-45
Casq1	12592.77658	-2.640478096	0.18269523	-14.45291208	2.40E-47	2.81E-45
Anxa1	5954.367945	1.645950596	0.113922762	14.44795198	2.58E-47	3.00E-45
Fh1	1759.879925	-1.675988817	0.116079834	-14.43824267	2.97E-47	3.43E-45
Hadha	4320.944259	-1.600801152	0.110966482	-14.4259881	3.55E-47	4.04E-45
Mtfp1	185.8282025	-2.600444323	0.180262229	-14.42589685	3.56E-47	4.04E-45
Slc17a8	153.2533726	5.460399903	0.378841267	14.41342425	4.26E-47	4.81E-45
Gns	3393.159781	1.412422612	0.098503782	14.33876533	1.25E-46	1.40E-44
Abcd2	996.164478	-1.696996263	0.118355893	-14.33808001	1.27E-46	1.41E-44
Cmtm3	1219.700135	2.000315865	0.140133795	14.27432877	3.16E-46	3.50E-44
Wfs1	947.2361505	-1.729762745	0.121389791	-14.24965587	4.50E-46	4.95E-44
Pamr1	2044.814009	2.265616163	0.159075457	14.24239919	5.00E-46	5.45E-44
Slc25a11	1732.522461	-1.564205065	0.109847734	-14.23975725	5.19E-46	5.63E-44
Srpk3	295.2120065	-2.55768214	0.17967575	-14.234988	5.56E-46	5.99E-44
Mtch1	4448.45271	1.3942378	0.097978577	14.23002709	5.97E-46	6.38E-44
Trim7	229.1281483	-2.778011658	0.195240892	-14.2286364	6.09E-46	6.47E-44
Chi3l1	291.2936447	4.527903318	0.318446375	14.21873092	7.01E-46	7.41E-44
Myf6	496.2740549	-1.959113203	0.138246654	-14.17114376	1.38E-45	1.45E-43
0610009O20Rik	730.3133782	-1.729071435	0.122099441	-14.16117408	1.59E-45	1.66E-43
Sdha	6271.995462	-1.726674893	0.122164532	-14.13401144	2.34E-45	2.43E-43
Nkd2	583.3404448	2.206030472	0.15632004	14.11226907	3.19E-45	3.29E-43
Ugp2	6354.849032	-1.356922968	0.09636567	-14.08097891	4.97E-45	5.09E-43
Synpo2l	2679.576715	-1.761760499	0.125151867	-14.07698137	5.26E-45	5.35E-43
Serping1	9292.087719	1.348710794	0.095843211	14.07205353	5.64E-45	5.70E-43
Atp5g1	2193.316413	-1.430798403	0.101707906	-14.06772051	6.00E-45	6.03E-43
Tnnc2	25447.27392	-2.260306547	0.160994686	-14.03963449	8.92E-45	8.91E-43
Sh3bgr	1670.556351	-2.440993313	0.174035006	-14.02587539	1.08E-44	1.07E-42
Egfr	1513.937553	1.910861934	0.136443355	14.00480023	1.46E-44	1.44E-42
Tgfbr2	5669.335116	1.600960576	0.114418834	13.9921071	1.74E-44	1.71E-42
Rbm38	674.3012679	-1.998522493	0.142842174	-13.9911235	1.77E-44	1.72E-42
Gm14492	597.8580957	-2.020612316	0.144714757	-13.96272469	2.63E-44	2.55E-42
Ppp1r27	1304.480286	-2.83338514	0.202935898	-13.9619711	2.66E-44	2.56E-42
Chst11	545.5743084	1.945071692	0.139447333	13.94843237	3.22E-44	3.08E-42
Ehbp1l1	4460.906987	-1.487039694	0.106615298	-13.94771415	3.25E-44	3.09E-42
Tmod4	1410.373558	-2.215588812	0.15963613	-13.87899352	8.49E-44	8.04E-42
Pla2g5	807.3297273	-2.934465591	0.211523398	-13.87300704	9.23E-44	8.69E-42
Jph2	2929.078167	-1.929538292	0.139265751	-13.85508122	1.19E-43	1.11E-41
2410127L17Rik	1310.573071	-1.67496207	0.121028531	-13.83939852	1.47E-43	1.37E-41
Matn3	384.2691764	2.712338717	0.196294425	13.81770635	1.99E-43	1.85E-41
Lima1	3464.362685	1.724486336	0.124962562	13.8000239	2.55E-43	2.35E-41
Chd5	108.9031395	-3.981699437	0.289013488	-13.77686371	3.51E-43	3.22E-41
Fbn2	1408.18603	2.76544526	0.20074952	13.77560084	3.57E-43	3.25E-41
Coq10a	1827.406216	-1.980888854	0.143813993	-13.77396466	3.66E-43	3.31E-41
Cilp2	12766.72985	-1.863860824	0.13536808	-13.76883547	3.92E-43	3.53E-41
Tuba8	808.4170411	-2.702955114	0.196576627	-13.75013478	5.08E-43	4.55E-41
Capn3	714.5028349	-2.461895973	0.179216116	-13.73702337	6.09E-43	5.43E-41
Adamts15	1166.829774	2.035250472	0.148251922	13.72832436	6.87E-43	6.09E-41
Ddo	207.35581	-2.404959117	0.175753838	-13.68367908	1.27E-42	1.12E-40
Shisa4	916.0195901	-1.633158374	0.119431768	-13.67440506	1.44E-42	1.27E-40
Sorcs2	611.7541449	2.121163221	0.155251819	13.662727	1.70E-42	1.48E-40
Wisp2	793.795703	3.034138398	0.222197923	13.65511592	1.88E-42	1.63E-40
Hadhb	3917.59578	-1.803611167	0.132104919	-13.65286908	1.94E-42	1.67E-40
Mpeg1	519.8872257	2.165319735	0.158669184	13.6467566	2.11E-42	1.81E-40
Vit	856.8635212	-2.293116727	0.168203905	-13.63295772	2.55E-42	2.18E-40
Rspo2	131.1378186	3.592161303	0.26359066	13.62780194	2.74E-42	2.33E-40
Angptl1	1768.624644	1.553393569	0.114168825	13.60610982	3.68E-42	3.11E-40
Brp44	1257.564021	-1.424465762	0.104707429	-13.60424733	3.78E-42	3.18E-40
Fzd1	2238.698162	1.858692975	0.138038532	13.46503003	2.51E-41	2.10E-39
Gas6	8021.882633	1.583432656	0.117618588	13.46243552	2.60E-41	2.17E-39
Mfap4	5116.79746	1.682854803	0.125057547	13.45664332	2.81E-41	2.33E-39
Timp1	2418.08272	3.338929425	0.248147324	13.45543191	2.86E-41	2.36E-39
Mrpl42	967.1492453	-1.471095486	0.109343917	-13.45383929	2.92E-41	2.40E-39
Lrpprc	1092.173975	-1.583840771	0.117795656	-13.44566369	3.26E-41	2.66E-39
Ky	560.6505748	-2.776168625	0.206851009	-13.42110268	4.55E-41	3.69E-39
Pld3	1244.356347	1.486806787	0.110804653	13.41827027	4.73E-41	3.82E-39
Il33	1150.669996	2.268189938	0.169298032	13.3976155	6.24E-41	5.02E-39
Trim54	1147.407512	-1.863547698	0.139802772	-13.3298337	1.55E-40	1.24E-38
Atp5f1	5154.467184	-1.348005217	0.101246151	-13.31413784	1.92E-40	1.53E-38
Ndufab1	1200.570332	-1.535690545	0.115446463	-13.30218791	2.25E-40	1.78E-38
Kif26b	153.0572283	3.515098223	0.264744538	13.27732103	3.13E-40	2.47E-38
Pkia	3636.646879	-2.319940953	0.174734803	-13.27692548	3.15E-40	2.47E-38
Sgpl1	1546.444603	1.378862052	0.103895604	13.27161109	3.38E-40	2.64E-38
Vegfa	1218.638212	-1.680795314	0.126681239	-13.26791028	3.55E-40	2.76E-38
Gng4	188.9383718	2.592455311	0.195895638	13.23385934	5.59E-40	4.33E-38
Fkbp3	1041.376991	-1.704174866	0.128850925	-13.22594208	6.22E-40	4.79E-38
Pfkm	8832.828482	-2.022023219	0.153050679	-13.21146192	7.53E-40	5.78E-38
Tnfrsf26	194.2181419	4.163007356	0.315476437	13.19593751	9.26E-40	7.06E-38
Mafb	1911.216089	2.199778208	0.166713772	13.19493997	9.38E-40	7.13E-38
Ogdh	7549.51101	-1.461134811	0.110854555	-13.18064743	1.13E-39	8.57E-38
Lrrc39	542.7236437	-2.334932533	0.177250049	-13.17309948	1.25E-39	9.43E-38
Got1	1789.367125	-1.525751015	0.115974801	-13.15588385	1.57E-39	1.17E-37
Hadh	2304.20023	-1.736813935	0.132014596	-13.15622653	1.57E-39	1.17E-37
Cldn2	132.8624558	6.21822632	0.47281562	13.15148242	1.67E-39	1.24E-37
Scpep1	2043.7463	1.711593661	0.130189959	13.14689453	1.77E-39	1.31E-37
Uqcrc1	4579.607809	-1.681642971	0.127961413	-13.14179748	1.90E-39	1.40E-37
Ppp1r3c	2031.289207	-2.516383045	0.191549735	-13.13696957	2.02E-39	1.48E-37
Col6a2	33145.27598	1.367829726	0.104306661	13.11354148	2.75E-39	2.01E-37
Stac3	1281.128966	-2.144031566	0.163519133	-13.11180855	2.82E-39	2.05E-37
Rbfox1	833.0734064	-2.211493934	0.169018396	-13.08433864	4.05E-39	2.92E-37
Fndc1	13835.21671	1.534281038	0.117281298	13.08206047	4.17E-39	3.00E-37
Rtn2	1999.238071	-2.30271511	0.176137823	-13.07337105	4.67E-39	3.35E-37
Fjx1	246.0689531	2.128219265	0.162998128	13.05670989	5.82E-39	4.15E-37
Mt1	1771.446686	2.531822868	0.193946849	13.05420986	6.01E-39	4.27E-37
Hk2	2366.695406	-1.402029986	0.107443996	-13.0489375	6.44E-39	4.56E-37
Mmp11	420.1486987	2.539618295	0.1949547	13.02670975	8.62E-39	6.07E-37
Hfe2	2684.915648	-2.147180287	0.164927422	-13.01894047	9.55E-39	6.70E-37
Decr1	1532.710228	-1.448563465	0.111374657	-13.00622161	1.13E-38	7.88E-37
Bgn	39539.01819	1.635324482	0.125737214	13.00589084	1.13E-38	7.88E-37
Itgb1bp2	1424.036812	-2.778068517	0.213745123	-12.99710832	1.27E-38	8.80E-37
Mdh2	5305.703317	-1.53358433	0.118153627	-12.979579	1.60E-38	1.10E-36
Twist1	979.0682044	1.53322003	0.118180737	12.97351898	1.73E-38	1.19E-36
Chst5	182.978328	3.010621402	0.23213065	12.96951264	1.82E-38	1.25E-36
Smyd1	3187.098316	-2.317638066	0.178791186	-12.9628206	1.99E-38	1.35E-36
Chchd3	1764.730347	-1.443504577	0.111476725	-12.94893236	2.38E-38	1.61E-36
Cyc1	2705.485686	-1.735813591	0.134049255	-12.94907302	2.38E-38	1.61E-36
Renbp	273.7634148	2.720653286	0.210350776	12.93388759	2.90E-38	1.95E-36
Ppm1b	3318.777191	-1.599793621	0.124395526	-12.86053989	7.51E-38	5.03E-36
Dnajb5	1246.99213	-1.656569734	0.128882328	-12.85335045	8.24E-38	5.50E-36
Rnf19b	985.9425368	2.024380715	0.157590084	12.84586355	9.07E-38	6.03E-36
Jph1	1693.624579	-2.18854344	0.170481692	-12.83741036	1.01E-37	6.70E-36
Rab32	374.9929082	1.70788906	0.133071605	12.83436128	1.05E-37	6.94E-36
Fuca2	648.201837	1.517274174	0.118262062	12.82976258	1.12E-37	7.33E-36
Ckmt2	7128.868126	-2.904463302	0.227199733	-12.78374436	2.02E-37	1.32E-35
Il13ra1	1388.273844	1.856912815	0.145280361	12.78158179	2.08E-37	1.35E-35
Uqcrb	2438.8533	-1.35065727	0.105751567	-12.77198353	2.35E-37	1.53E-35
Uqcrc2	3886.227376	-1.749007903	0.137125265	-12.75481879	2.93E-37	1.89E-35
Hrc	5962.15139	-2.276933833	0.178622588	-12.74717753	3.23E-37	2.08E-35
Acadvl	3388.356382	-1.633542173	0.128434825	-12.71884141	4.65E-37	2.98E-35
Qsox1	1760.374612	1.187955135	0.093460942	12.71071223	5.16E-37	3.29E-35
Atp5g3	4473.71868	-1.299658467	0.102527661	-12.67617402	8.01E-37	5.10E-35
Mdh1	6101.453972	-1.870204127	0.147553361	-12.67476466	8.16E-37	5.17E-35
Lrrn4cl	2213.813083	1.802681812	0.142317877	12.66658725	9.06E-37	5.72E-35
Pdhb	2631.226502	-1.609348816	0.127282213	-12.64394117	1.21E-36	7.60E-35
Cfh	3233.585365	1.723480231	0.136548225	12.62176961	1.60E-36	1.00E-34
Ndufv2	2669.25124	-1.409742686	0.112064649	-12.5797269	2.73E-36	1.70E-34
Ldhd	153.3197633	-2.42693929	0.192941029	-12.5786584	2.77E-36	1.72E-34
Slc25a3	6395.06876	-1.133386091	0.0901494	-12.57230881	3.00E-36	1.86E-34
Dlat	2474.778613	-1.455338045	0.115795616	-12.56816183	3.16E-36	1.95E-34
Ndufb2	580.3503167	-1.580169743	0.125952496	-12.54575965	4.19E-36	2.58E-34
Adamtsl1	766.4868385	1.561053441	0.124459811	12.54263064	4.36E-36	2.67E-34
Kcns1	99.92382062	5.358040141	0.427273224	12.54007938	4.51E-36	2.75E-34
Lgi1	448.7315894	-2.641046233	0.210646521	-12.53781085	4.64E-36	2.82E-34
Prrx2	402.306858	1.932989474	0.15447906	12.51295465	6.34E-36	3.84E-34
Extl1	355.9213523	-2.102621216	0.168124609	-12.50632624	6.89E-36	4.16E-34
Sphk1	346.7089864	2.216669351	0.177260713	12.50513613	7.00E-36	4.21E-34
Sbno2	744.0142305	1.633941686	0.130668726	12.50445868	7.06E-36	4.23E-34
3300005D01Rik	99.83552546	4.577849078	0.366163154	12.50221118	7.26E-36	4.34E-34
Me1	1957.622285	-1.366820124	0.109654815	-12.46475248	1.16E-35	6.92E-34
Vdac3	2765.565513	-1.107885672	0.088886069	-12.46410924	1.17E-35	6.95E-34
Htatip2	382.5836916	1.890391397	0.151708431	12.46068779	1.22E-35	7.21E-34
Ndufc1	705.4777796	-1.420075766	0.113965663	-12.46055807	1.23E-35	7.21E-34
Idh3g	1895.251969	-1.467216143	0.11775508	-12.45989678	1.24E-35	7.24E-34
Cdnf	298.2810163	-1.9449396	0.156242874	-12.44818116	1.43E-35	8.36E-34
Bmp1	4552.964659	1.431721179	0.115113006	12.43752747	1.63E-35	9.52E-34
Pnpla3	260.7134954	-2.853384358	0.229695232	-12.42247971	1.97E-35	1.15E-33
Cyp1b1	399.7225697	2.659969198	0.214332956	12.41045357	2.29E-35	1.33E-33
Gusb	920.5971131	1.346691524	0.10867725	12.3916599	2.90E-35	1.67E-33
Rnf128	216.4311481	-2.08842401	0.168572076	-12.38890844	3.00E-35	1.72E-33
C1qtnf6	5489.027353	1.158054883	0.093518033	12.38322535	3.22E-35	1.84E-33
2310042D19Rik	1808.091627	-2.884216367	0.232935184	-12.38205545	3.27E-35	1.86E-33
Klhl23	466.1387756	-1.84108168	0.148695221	-12.38157938	3.29E-35	1.87E-33
C1qtnf1	1946.015457	1.262601392	0.102023252	12.3756239	3.54E-35	2.01E-33
Atp1b2	1241.079388	-1.79910845	0.145742435	-12.34443799	5.22E-35	2.95E-33
Sdc2	3294.824255	1.649194834	0.133718058	12.33337407	5.99E-35	3.37E-33
Smcr7	689.0485978	-1.800444402	0.146193906	-12.31545452	7.48E-35	4.19E-33
Mapt	824.6199532	-2.076279433	0.168663118	-12.31021615	7.98E-35	4.43E-33
Ostn	143.800974	-2.728276431	0.221622558	-12.31046357	7.96E-35	4.43E-33
Tnfrsf23	453.3323627	1.721716252	0.139857356	12.31051627	7.95E-35	4.43E-33
Mdk	367.7835544	2.893438489	0.235097446	12.30740078	8.26E-35	4.57E-33
Cyb561	627.2390362	1.915175269	0.15561571	12.30708178	8.30E-35	4.57E-33
F2r	3508.729292	2.734501537	0.222322823	12.29968881	9.09E-35	4.99E-33
Lrtm1	532.9366058	-3.165906946	0.257673539	-12.2865039	1.07E-34	5.86E-33
Thbs2	14879.82745	1.425566209	0.116474789	12.23926846	1.92E-34	1.05E-32
Nt5dc2	584.3409719	2.947212526	0.241125702	12.22272245	2.35E-34	1.28E-32
Lyz2	3756.152323	1.815819482	0.148580696	12.22109955	2.40E-34	1.30E-32
Cox6b1	3067.694656	-1.183679494	0.096878928	-12.21813168	2.49E-34	1.34E-32
Wls	3159.721535	1.352093405	0.110873569	12.19491192	3.31E-34	1.78E-32
Tnn	682.3979232	6.202532012	0.50864832	12.19414627	3.34E-34	1.79E-32
Cacng6	175.1328998	-2.354461205	0.19310329	-12.19275549	3.40E-34	1.82E-32
P4ha3	617.9463279	2.910578344	0.23908476	12.17383469	4.28E-34	2.29E-32
Capg	1732.105495	1.42979018	0.117465601	12.1719905	4.38E-34	2.33E-32
Myadml2	607.2365985	-2.339074753	0.192209954	-12.16937366	4.53E-34	2.40E-32
Ly6a	3950.586219	2.012961886	0.165454319	12.1662698	4.70E-34	2.48E-32
Atp5h	3357.403342	-1.340567621	0.110227022	-12.1618783	4.96E-34	2.61E-32
Spink8	85.367577	5.552228123	0.456858616	12.1530555	5.53E-34	2.90E-32
9330159F19Rik	285.3196513	-2.06782373	0.170153996	-12.15266043	5.55E-34	2.91E-32
Ndufa4	2861.317243	-1.417096317	0.116625666	-12.15081011	5.68E-34	2.96E-32
Slc25a4	17601.76761	-1.810639231	0.149345529	-12.12382615	7.90E-34	4.11E-32
Hspa1l	320.372007	-2.372226776	0.195671226	-12.1235341	7.93E-34	4.11E-32
Dnm3os	620.0587423	2.251512054	0.186017958	12.10373494	1.01E-33	5.21E-32
Fkbp9	13751.991	-1.168730042	0.096563987	-12.10316677	1.02E-33	5.23E-32
Neurl1a	675.3324668	-1.999672805	0.165230738	-12.10230511	1.03E-33	5.27E-32
Igsf3	455.8653562	1.671445717	0.138136941	12.09991841	1.06E-33	5.41E-32
Ndufa9	2006.368804	-1.339914813	0.110739671	-12.09968207	1.06E-33	5.41E-32
Ctla2a	2103.744306	3.125582941	0.258787435	12.07780021	1.38E-33	7.04E-32
2310065F04Rik	99.16181692	-3.436575829	0.284544115	-12.07747989	1.39E-33	7.04E-32
Abhd12	1251.008917	1.275944299	0.105677004	12.07400148	1.45E-33	7.33E-32
Igf2bp3	134.3905071	2.588623295	0.214587417	12.06325764	1.65E-33	8.32E-32
Slc39a14	1367.717969	1.658162003	0.137658672	12.04545982	2.05E-33	1.03E-31
Fam167a	1089.466855	2.677847025	0.222789068	12.01965182	2.80E-33	1.40E-31
Tmem143	287.1239773	-1.806226282	0.150349954	-12.01348075	3.02E-33	1.51E-31
Csrp2	754.0906845	1.850751842	0.154069894	12.01241719	3.06E-33	1.52E-31
Gpt	312.4851029	-2.169550495	0.180977892	-11.98793109	4.11E-33	2.04E-31
Sema6c	639.2787697	-1.686637941	0.140724316	-11.98540515	4.24E-33	2.10E-31
Kng2	82.40273406	4.803677026	0.40121773	11.97274366	4.94E-33	2.44E-31
Dlst	3090.685287	-1.170016448	0.097857097	-11.95637812	6.01E-33	2.96E-31
Ldb3	11939.71172	-2.488478813	0.2085437	-11.93264917	8.00E-33	3.92E-31
Lpar1	3563.892093	1.369651112	0.114789964	11.93180194	8.08E-33	3.95E-31
Tmtc1	889.1817986	-1.482037082	0.124307013	-11.92239317	9.05E-33	4.41E-31
Sms	634.4221818	-1.737822591	0.145769507	-11.92171549	9.12E-33	4.43E-31
Epb4.1l3	719.9631855	2.19153749	0.183879995	11.91830299	9.50E-33	4.61E-31
5930412G12Rik	82.62066384	-3.752868851	0.315073916	-11.91107439	1.04E-32	5.01E-31
Cilp	10510.99688	2.448052798	0.205561978	11.90907398	1.06E-32	5.12E-31
Lrrc14b	214.5692381	-2.128245989	0.17873193	-11.90747501	1.08E-32	5.20E-31
Kazald1	234.7212624	-2.18981718	0.184022023	-11.89975601	1.19E-32	5.69E-31
Phyh	1731.38444	-1.380140316	0.116028379	-11.89485133	1.26E-32	6.01E-31
Anpep	2300.444067	1.739232848	0.146270048	11.89056042	1.33E-32	6.31E-31
Myo5a	1296.880052	1.412364453	0.11886289	11.88229942	1.46E-32	6.95E-31
Cap2	2113.948403	-2.05114224	0.17286826	-11.86534905	1.79E-32	8.48E-31
Ptcd3	685.1123128	-1.422580882	0.119903935	-11.86433856	1.81E-32	8.56E-31
Stard5	432.7315207	1.69722189	0.143130693	11.85784722	1.96E-32	9.23E-31
Etfb	1795.074095	-1.540719962	0.129984622	-11.85309411	2.07E-32	9.74E-31
Ftl1	14492.54153	1.393134668	0.117565421	11.84986751	2.16E-32	1.01E-30
Wfdc1	524.4155983	-1.617778843	0.13669227	-11.83518897	2.57E-32	1.20E-30
Srgn	1043.134527	1.938934752	0.16392041	11.82851329	2.78E-32	1.29E-30
Acaa2	1778.612907	-1.552967576	0.131330453	-11.82488551	2.90E-32	1.35E-30
Nek6	416.279078	1.711035907	0.144759801	11.8198277	3.08E-32	1.43E-30
Acyp2	386.4145821	-1.658744589	0.140393288	-11.81498496	3.27E-32	1.51E-30
Stac2	83.86322168	3.69265337	0.312646592	11.81095034	3.43E-32	1.58E-30
Sdhb	2703.29776	-1.64472057	0.139293505	-11.80758984	3.57E-32	1.64E-30
Ndufs7	990.7192132	-1.430972113	0.1212656	-11.80031364	3.89E-32	1.78E-30
Atp1b1	2785.703065	-2.059763701	0.1746933	-11.79074242	4.36E-32	1.99E-30
Murc	1231.224452	-2.109957789	0.179008798	-11.78689432	4.56E-32	2.08E-30
Hhatl	803.8045537	-2.300058916	0.195242821	-11.78050441	4.92E-32	2.23E-30
Mfap2	1087.708575	1.814516218	0.154073757	11.77693237	5.13E-32	2.32E-30
Rspo1	84.33855152	4.551669721	0.386572055	11.77444067	5.29E-32	2.39E-30
Tmem56	341.12438	-2.269455514	0.19292738	-11.76326303	6.04E-32	2.72E-30
Myoz3	674.8225346	-2.739478832	0.233173086	-11.74869226	7.17E-32	3.22E-30
Gng11	1818.174503	1.657018174	0.141053423	11.74745099	7.28E-32	3.26E-30
Tmem52	363.1941254	-2.186095457	0.186269775	-11.73617921	8.32E-32	3.71E-30
Clic5	2754.189573	-1.917036454	0.163396911	-11.73239104	8.70E-32	3.87E-30
Idh3b	3056.979143	-1.684255677	0.143610697	-11.72792632	9.17E-32	4.07E-30
Col14a1	4074.984335	1.47691828	0.126281226	11.69546995	1.34E-31	5.96E-30
Uqcrfs1	3243.442415	-1.730875166	0.148071549	-11.68945136	1.44E-31	6.38E-30
Ndufb5	1738.14719	-1.383916148	0.118437232	-11.68480658	1.52E-31	6.72E-30
Dffa	537.4567614	-1.519970598	0.130242905	-11.67027562	1.81E-31	7.95E-30
Lamp2	7262.594756	1.135227325	0.097325958	11.66417824	1.94E-31	8.51E-30
Col6a1	36745.46912	1.40236349	0.120260172	11.66108001	2.01E-31	8.81E-30
Cln5	819.2523311	1.260734148	0.108141327	11.65820864	2.08E-31	9.08E-30
Tnni2	19508.80279	-2.331457288	0.200187196	-11.64638565	2.39E-31	1.04E-29
Ube2ql1	112.2327705	2.935627634	0.252073435	11.64592226	2.41E-31	1.04E-29
Atp1a3	99.14208228	3.965508134	0.340901848	11.63240432	2.82E-31	1.22E-29
Cpeb3	484.2188302	-1.872931711	0.16121828	-11.61736566	3.36E-31	1.45E-29
Pfn2	1256.969181	-1.446134581	0.124489114	-11.61655453	3.40E-31	1.46E-29
Mmp15	550.5009909	-1.398420883	0.120445249	-11.61042788	3.65E-31	1.57E-29
Gfm2	467.629632	-1.540824264	0.132747766	-11.60715777	3.79E-31	1.62E-29
Numbl	759.5307486	1.481884972	0.127804746	11.59491348	4.37E-31	1.87E-29
Uqcr11	1368.586211	-1.339704559	0.115631398	-11.58599288	4.85E-31	2.07E-29
Dnaja3	973.055385	-1.319106481	0.11387609	-11.58370019	4.98E-31	2.12E-29
Coq9	1689.54448	-1.973649104	0.170463272	-11.57814864	5.32E-31	2.25E-29
Dennd4a	1360.040828	1.575527835	0.136145925	11.5723466	5.69E-31	2.40E-29
Mfsd1	1283.632784	1.192291858	0.103190274	11.55430455	7.02E-31	2.96E-29
Atp5o	3776.615186	-1.224547746	0.106002528	-11.55206176	7.21E-31	3.03E-29
Pdhx	731.7523117	-1.512841322	0.130972984	-11.55078911	7.31E-31	3.07E-29
Lix1l	1414.528549	1.339536047	0.116020651	11.54566915	7.76E-31	3.25E-29
Grn	4873.81722	1.248378584	0.108128548	11.54531905	7.80E-31	3.25E-29
Gxylt2	216.0728353	2.276214742	0.197420273	11.52979232	9.34E-31	3.89E-29
Tnnt3	56117.69837	-2.2728164	0.197437043	-11.51160067	1.15E-30	4.79E-29
Pi16	6517.210668	2.207276403	0.191751687	11.51111854	1.16E-30	4.80E-29
Sgcg	1080.403838	-2.107865922	0.183323436	-11.4980712	1.35E-30	5.57E-29
1700113I22Rik	235.5437878	-2.010635901	0.175165396	-11.47849946	1.69E-30	6.97E-29
Ccdc21	585.8116812	-1.484719718	0.129495829	-11.46538637	1.97E-30	8.09E-29
Gbas	4474.921894	-1.865479208	0.162735678	-11.4632466	2.02E-30	8.27E-29
Col23a1	1098.265494	2.216674817	0.193526739	11.45410102	2.24E-30	9.17E-29
Smarcd3	742.7036355	-1.335376871	0.116729436	-11.43993255	2.64E-30	1.08E-28
Sdk1	262.6452883	2.040169249	0.178364575	11.43819757	2.69E-30	1.10E-28
Atp5a1	18305.59604	-1.485120422	0.129881674	-11.43441081	2.81E-30	1.14E-28
Thbs3	2285.841521	1.646382143	0.144027122	11.43105635	2.93E-30	1.18E-28
Fxyd1	1840.889212	-1.399425238	0.122471124	-11.42657298	3.08E-30	1.24E-28
Plcd4	105.4888306	-2.737426043	0.239596996	-11.42512671	3.13E-30	1.26E-28
Acss2	406.7627938	-1.845171152	0.161606898	-11.41765093	3.41E-30	1.37E-28
Dclk1	1148.661986	2.223673314	0.194766636	11.41711616	3.43E-30	1.38E-28
Col11a2	6353.001291	-1.593018546	0.139675871	-11.40510909	3.94E-30	1.58E-28
Ndufs4	1274.975402	-1.410364506	0.123743292	-11.39750272	4.30E-30	1.72E-28
Pgm2	2692.220084	-1.722271098	0.151144851	-11.39483806	4.44E-30	1.77E-28
Dnm1	1623.110741	1.381755553	0.121321254	11.38922904	4.73E-30	1.88E-28
Crhr2	171.6354206	-2.563588749	0.225268388	-11.38015312	5.25E-30	2.08E-28
Asph	2828.241681	-1.435464737	0.126255927	-11.36948395	5.93E-30	2.35E-28
Hsdl2	1029.728383	-1.428019374	0.125620941	-11.36768569	6.06E-30	2.39E-28
Fmnl3	1802.596433	1.296962551	0.11414834	11.36207984	6.46E-30	2.54E-28
Scrg1	93.23620802	-3.148067583	0.277445509	-11.34661574	7.71E-30	3.02E-28
Myot	10525.90429	-2.407298647	0.212309109	-11.33864988	8.44E-30	3.31E-28
Nxph4	76.41822087	-3.163902299	0.279308897	-11.32761015	9.58E-30	3.74E-28
Gpd1	2745.905406	-1.638971063	0.144702156	-11.3265145	9.70E-30	3.78E-28
Rpl3l	1828.955242	-2.542344787	0.224737125	-11.31252698	1.14E-29	4.42E-28
Man2b2	1369.951877	1.243968311	0.109997656	11.30904379	1.18E-29	4.59E-28
Layn	179.3782468	1.955277015	0.173051529	11.29881387	1.33E-29	5.15E-28
Plekho2	940.5615599	1.408067732	0.12481324	11.28139719	1.62E-29	6.26E-28
Gpr133	1011.567488	1.68632553	0.149556141	11.27553521	1.73E-29	6.67E-28
Rbm24	1620.005834	-2.181570745	0.193483497	-11.27522905	1.74E-29	6.68E-28
Asb15	198.0552621	-2.541729085	0.225503246	-11.27136364	1.82E-29	6.97E-28
Cttn	2636.494959	1.222981861	0.108634801	11.25773557	2.12E-29	8.11E-28
Ndufa5	1191.927165	-1.313500501	0.116725493	-11.25290177	2.24E-29	8.55E-28
Dnm3	336.0547678	1.655658137	0.147279373	11.24161589	2.55E-29	9.69E-28
Unc45b	952.0856638	-1.640192486	0.145926483	-11.23985485	2.60E-29	9.87E-28
Rps6ka2	1021.996661	-1.670735387	0.14871884	-11.23418782	2.77E-29	1.05E-27
Ndufb10	1952.968221	-1.247196749	0.111062404	-11.22969345	2.91E-29	1.10E-27
Capn6	1004.297124	1.79566892	0.159947498	11.22661463	3.02E-29	1.14E-27
Adsl	734.0196435	-1.501217161	0.1338843	-11.21279467	3.53E-29	1.33E-27
Fsd2	1712.594435	-2.541689529	0.226795567	-11.20696302	3.77E-29	1.41E-27
Fsd1l	641.2975145	-2.119374578	0.189203505	-11.20156089	4.01E-29	1.50E-27
Rnf149	622.7260364	1.445762692	0.129065736	11.20175449	4.00E-29	1.50E-27
Gm11428	168.1059199	2.811605571	0.251281122	11.18908396	4.61E-29	1.72E-27
Ppp1r14c	593.0355175	-2.263840019	0.20245861	-11.18174237	5.01E-29	1.86E-27
Dnaja4	1939.962508	-1.782773511	0.159531377	-11.17506505	5.40E-29	2.00E-27
Chl1	748.4794639	2.44867341	0.219147606	11.1736261	5.49E-29	2.03E-27
Lrrc20	671.3997497	-1.601454056	0.143366902	-11.17031922	5.70E-29	2.11E-27
Immt	2736.638484	-1.152915424	0.103371047	-11.15317546	6.91E-29	2.55E-27
Eno3	10279.58706	-2.432643075	0.218145833	-11.15145334	7.04E-29	2.59E-27
Ebp	649.4985866	1.624832479	0.145899234	11.13667586	8.32E-29	3.05E-27
Prdx3	1346.335891	-1.269927586	0.114099636	-11.12998801	8.96E-29	3.28E-27
Cd24a	647.9905319	-1.378294167	0.123870047	-11.12693669	9.28E-29	3.39E-27
Osr2	188.2185687	1.985921286	0.17860724	11.11892939	1.01E-28	3.70E-27
Chpf	1863.092941	1.260811728	0.113411563	11.11713567	1.04E-28	3.76E-27
Eif4a2	3363.765325	-1.321147291	0.118838846	-11.11713331	1.04E-28	3.76E-27
Vdac1	8797.623225	-1.633293089	0.146940953	-11.11530214	1.06E-28	3.83E-27
Rtn4ip1	229.5152063	-2.103320414	0.189324929	-11.10957984	1.13E-28	4.07E-27
Samhd1	1402.195544	1.362617831	0.12269583	11.10565726	1.18E-28	4.25E-27
Pla2g4e	297.2961284	-2.179293864	0.196538597	-11.08837599	1.43E-28	5.14E-27
Tnik	560.2762874	-1.793704004	0.161900207	-11.0790717	1.59E-28	5.69E-27
Porcn	276.9703136	2.202523384	0.198812247	11.07840898	1.60E-28	5.72E-27
Mmp10	87.8736532	6.325306082	0.571415496	11.06953894	1.76E-28	6.30E-27
Plin1	1438.128635	-1.907646105	0.17244025	-11.06264985	1.90E-28	6.79E-27
Litaf	1110.856479	1.321797077	0.119556505	11.05583574	2.05E-28	7.31E-27
Sdhc	2695.054804	-1.309005389	0.118540502	-11.04268466	2.38E-28	8.45E-27
Perp	285.5339021	2.022174777	0.183218482	11.03695848	2.53E-28	8.98E-27
Cd63	6449.659264	1.68141535	0.152384535	11.03402882	2.62E-28	9.26E-27
Lipa	1084.850273	1.20152962	0.108944627	11.0288103	2.78E-28	9.79E-27
Sirpa	1859.269451	1.464968333	0.132890156	11.02390408	2.93E-28	1.03E-26
Aldoa	30495.58647	-1.637087219	0.148529797	-11.02194476	3.00E-28	1.05E-26
D10Jhu81e	1033.411024	-1.325116122	0.120259928	-11.01876699	3.10E-28	1.09E-26
Tpm1	48976.58117	-1.757842308	0.159588182	-11.01486517	3.24E-28	1.13E-26
Cox6a2	3418.458831	-2.39241374	0.217315692	-11.00893231	3.46E-28	1.21E-26
Asb12	181.7664261	-2.519613988	0.229229622	-10.99165963	4.19E-28	1.46E-26
Homer2	1565.844075	-1.935804033	0.176131593	-10.99066896	4.24E-28	1.47E-26
Tns3	2152.317349	1.121227492	0.102061993	10.98574958	4.48E-28	1.55E-26
Mylpf	30745.10419	-2.335048755	0.21257803	-10.98443125	4.54E-28	1.57E-26
Mccc1	492.9224792	-1.541437067	0.140406236	-10.97840885	4.85E-28	1.68E-26
Ndufa12	1060.298777	-1.298170307	0.118324763	-10.97124788	5.25E-28	1.81E-26
Dupd1	103.0129591	-2.748743988	0.250557417	-10.97051536	5.30E-28	1.82E-26
Sgca	570.2325531	-1.916012824	0.174665492	-10.96961282	5.35E-28	1.84E-26
Mest	1745.417004	2.062803271	0.188098023	10.96663985	5.53E-28	1.89E-26
Esrra	654.1798064	-1.309308611	0.119437386	-10.96230125	5.80E-28	1.98E-26
Ech1	1704.097592	-1.365291265	0.124631883	-10.95459071	6.32E-28	2.16E-26
Adam9	2675.20898	1.30890412	0.119579978	10.9458468	6.96E-28	2.37E-26
Atp5j	2765.052984	-1.198832394	0.10960528	-10.93772483	7.61E-28	2.59E-26
Cd163	907.0071125	1.911767915	0.17496848	10.92635611	8.62E-28	2.92E-26
Tuba4a	2735.647602	-1.905600126	0.174631998	-10.91209025	1.01E-27	3.41E-26
Uap1l1	769.8823924	1.911107338	0.175186198	10.90900632	1.04E-27	3.53E-26
Sema3a	536.645387	-1.360958064	0.12483247	-10.90227618	1.12E-27	3.79E-26
Pigs	859.527608	1.383627463	0.127086433	10.88729479	1.33E-27	4.46E-26
Cox4i2	148.4585002	-2.276212906	0.209417855	-10.86923993	1.62E-27	5.42E-26
Trim72	2789.800582	-1.621545898	0.149241386	-10.86525623	1.69E-27	5.65E-26
Tmem150a	359.943278	1.66612635	0.153397719	10.86148061	1.76E-27	5.88E-26
Colec12	3115.829141	1.612130876	0.148531302	10.85381235	1.91E-27	6.38E-26
Ctss	1081.713	2.093505206	0.192926161	10.85132878	1.97E-27	6.54E-26
Cand2	909.8751994	-1.992108568	0.183824503	-10.83701321	2.30E-27	7.62E-26
Vasn	1128.733254	1.470625897	0.135703006	10.83709152	2.30E-27	7.62E-26
Abi3bp	14128.50123	1.451981488	0.134022984	10.83382447	2.38E-27	7.88E-26
Cfl2	6377.231854	-1.762110681	0.162744415	-10.82747254	2.55E-27	8.42E-26
Mt2	1589.756989	2.844605743	0.262790878	10.82459851	2.63E-27	8.68E-26
2010107E04Rik	1085.463786	-1.117984223	0.103471668	-10.80473759	3.27E-27	1.07E-25
Figf	286.7123601	1.727071777	0.159839834	10.80501483	3.26E-27	1.07E-25
Shisa5	2136.493208	1.272137894	0.11773958	10.80467501	3.27E-27	1.07E-25
Csf1r	1423.584122	1.585913543	0.146910224	10.7951203	3.63E-27	1.19E-25
Pabpc4	2520.63589	-1.076211832	0.099711007	-10.79331026	3.70E-27	1.21E-25
Plod1	4360.196018	1.076344885	0.099855138	10.77906357	4.32E-27	1.41E-25
Phkg1	605.791365	-2.779593934	0.257897812	-10.77788876	4.38E-27	1.42E-25
Cnnm1	63.3653051	4.628838668	0.429560407	10.77575724	4.48E-27	1.45E-25
Hhipl1	124.8625472	3.03457323	0.28172248	10.77149836	4.69E-27	1.52E-25
Cox7b	2550.040561	-1.327006767	0.123264201	-10.76554874	5.01E-27	1.62E-25
Eci1	903.7948379	-1.645480726	0.153000114	-10.75476798	5.63E-27	1.81E-25
Ube2b	2929.103276	-1.097398754	0.102080222	-10.75035631	5.90E-27	1.90E-25
Galnt10	874.4506629	1.393529051	0.129645516	10.74876397	6.01E-27	1.93E-25
Gem	587.7776046	1.903418574	0.177101181	10.74763343	6.08E-27	1.95E-25
Trdn	9882.576794	-1.943334699	0.180967099	-10.73860776	6.70E-27	2.15E-25
Mrc2	3902.708498	1.117142227	0.10415722	10.72553801	7.72E-27	2.47E-25
Chchd10	1650.102732	-1.691555844	0.157824478	-10.71795618	8.38E-27	2.67E-25
Ccdc80	10054.20443	1.41284033	0.131858152	10.71485009	8.67E-27	2.76E-25
Alpk3	3545.344331	-2.298217352	0.21449453	-10.71457323	8.70E-27	2.76E-25
Hexa	2233.091217	1.342975591	0.125404803	10.70912404	9.22E-27	2.92E-25
Gm20300	428.5787896	-1.428884948	0.133438472	-10.70819324	9.32E-27	2.95E-25
Cacnb1	930.1753096	-1.852968585	0.173274082	-10.69385888	1.09E-26	3.43E-25
Npr3	1153.335224	-1.873796581	0.175445992	-10.68019027	1.26E-26	3.97E-25
Twf2	1216.492086	-1.76930148	0.165927289	-10.66311331	1.51E-26	4.76E-25
Dbc1	57.30266826	4.049155731	0.379770277	10.66211858	1.53E-26	4.80E-25
Runx2	133.7260355	2.416451431	0.227055196	10.64257268	1.89E-26	5.92E-25
Popdc2	222.0109536	-1.994213737	0.187529954	-10.63410777	2.07E-26	6.47E-25
Ctsz	2245.112149	1.201913067	0.113039928	10.63264182	2.10E-26	6.56E-25
Tac1	70.33420477	4.193066719	0.394593359	10.62629825	2.25E-26	7.01E-25
Pdha1	4634.145469	-1.543576059	0.145286995	-10.62432368	2.30E-26	7.14E-25
Plekhg4	64.9678213	5.105145845	0.481053934	10.61241888	2.61E-26	8.10E-25
Dkk2	1287.564826	-1.414982811	0.13339045	-10.60782694	2.74E-26	8.49E-25
Adssl1	2870.206356	-1.915824127	0.180658618	-10.60466504	2.83E-26	8.76E-25
Cox5b	2770.778663	-1.10491777	0.104221791	-10.60160031	2.93E-26	9.04E-25
Me3	331.8013836	-1.771988045	0.167482451	-10.58014161	3.68E-26	1.13E-24
Clec12a	81.65285373	2.958516698	0.279668381	10.57865993	3.74E-26	1.15E-24
Dld	3142.968331	-1.37611421	0.130131724	-10.57477888	3.90E-26	1.20E-24
Pmpcb	897.7938761	-1.163024617	0.110059601	-10.56722545	4.23E-26	1.30E-24
Gfpt2	950.8633629	1.740860572	0.164798321	10.56358199	4.40E-26	1.34E-24
2310020H05Rik	97.65462598	-2.893376046	0.274030766	-10.55858103	4.64E-26	1.41E-24
Igf1	13873.30315	2.03530333	0.192784456	10.55740368	4.69E-26	1.43E-24
Atp5b	23725.53318	-1.509650281	0.143058073	-10.55270948	4.94E-26	1.50E-24
Cobl	347.2677173	-1.452106491	0.137670799	-10.54767247	5.21E-26	1.58E-24
AW551984	499.9231074	1.280378091	0.121600635	10.52937008	6.33E-26	1.92E-24
Tspan11	368.7038864	2.42134963	0.230118862	10.5221693	6.83E-26	2.06E-24
Man2a1	2070.676233	1.186402108	0.112775605	10.5200243	6.99E-26	2.11E-24
Sertad4	695.9488609	1.698768687	0.161504518	10.51839733	7.11E-26	2.14E-24
Esrrg	643.7197114	-2.761087896	0.262584739	-10.51503568	7.37E-26	2.21E-24
Homer3	243.562309	1.720981759	0.163727109	10.51128167	7.66E-26	2.30E-24
Tspan6	531.9016463	1.40601298	0.133971431	10.49487167	9.12E-26	2.73E-24
Smtnl2	1080.460915	-2.365160381	0.225425204	-10.49199617	9.40E-26	2.81E-24
Trim55	245.5464847	-2.254102203	0.214980356	-10.48515431	1.01E-25	3.02E-24
Ndufb8	2285.535328	-1.371067737	0.130885339	-10.47533472	1.12E-25	3.34E-24
Myo16	56.4205583	3.952174802	0.37771464	10.46338791	1.27E-25	3.78E-24
Arsi	269.0282598	2.152814282	0.205754626	10.46301765	1.28E-25	3.79E-24
Amotl1	11378.99827	-1.305213333	0.124757423	-10.46200943	1.29E-25	3.83E-24
6430571L13Rik	77.56851664	-2.998534312	0.28668978	-10.45916012	1.33E-25	3.94E-24
Scn4b	1880.884996	-2.273648393	0.217429486	-10.456946	1.36E-25	4.02E-24
Atl2	1197.861176	-1.111559184	0.106343558	-10.45252954	1.43E-25	4.21E-24
Itgb5	3759.779855	1.217455476	0.116518307	10.44861972	1.49E-25	4.38E-24
Nudt4	6653.94893	-1.229832047	0.117921245	-10.42926612	1.82E-25	5.35E-24
C3ar1	273.1581755	1.767405031	0.169603439	10.42080891	1.99E-25	5.84E-24
Myl1	28887.61518	-2.556470442	0.245347813	-10.41978084	2.01E-25	5.90E-24
AI607873	453.0380827	2.030874381	0.195232701	10.40232693	2.42E-25	7.07E-24
Mut	1057.595396	-1.211034865	0.116559651	-10.38982921	2.76E-25	8.05E-24
Ctsl	9626.402391	1.155436503	0.11138559	10.37330325	3.28E-25	9.55E-24
Slc39a6	697.0092532	1.323914023	0.127666897	10.37006502	3.39E-25	9.86E-24
Stk32b	69.25107349	3.618052945	0.349500625	10.3520643	4.10E-25	1.19E-23
Tmc7	186.2780965	-1.871560535	0.180791261	-10.35205197	4.10E-25	1.19E-23
Sh3gl1	793.0488176	1.223352806	0.118266345	10.34404846	4.45E-25	1.29E-23
Lmod3	1896.713629	-2.21151739	0.213841374	-10.34185926	4.56E-25	1.31E-23
Crat	2921.198911	-1.541283277	0.149038426	-10.34151608	4.57E-25	1.32E-23
Eif1a	1410.446153	1.450341305	0.140385044	10.33116679	5.09E-25	1.46E-23
Crlf1	293.4407106	2.130493647	0.206277043	10.32831197	5.25E-25	1.51E-23
Acadl	4091.293873	-1.366877603	0.13236689	-10.32643135	5.35E-25	1.53E-23
Faim2	82.44826595	-2.578229154	0.249679346	-10.32616112	5.37E-25	1.54E-23
Slc39a1	2971.799541	1.110483081	0.107547558	10.32550713	5.40E-25	1.54E-23
Plxdc2	2659.193132	1.241937679	0.120471984	10.30893355	6.42E-25	1.83E-23
Ms4a6c	271.5052418	2.24970114	0.218365593	10.30245248	6.87E-25	1.96E-23
Cisd1	632.2654584	-1.366189131	0.13262288	-10.30130796	6.95E-25	1.98E-23
Stradb	548.6454318	-1.636730984	0.15907851	-10.28882518	7.91E-25	2.24E-23
Gpr124	1213.310901	1.392757295	0.135420266	10.2847036	8.26E-25	2.33E-23
Inpp5j	84.41274788	-3.164032502	0.307641805	-10.28479371	8.25E-25	2.33E-23
Ppm1j	152.9248325	-2.045179911	0.199032718	-10.27559655	9.08E-25	2.56E-23
Ctsa	2394.678998	1.061894984	0.103346835	10.27506051	9.13E-25	2.57E-23
Chpf2	1131.408574	1.354908927	0.13194433	10.26879233	9.74E-25	2.74E-23
Ostm1	833.9316855	1.132400435	0.110381545	10.25896523	1.08E-24	3.03E-23
Aldh1a7	100.3199692	-2.413207467	0.23537232	-10.25272415	1.15E-24	3.22E-23
Svip	225.8902226	-1.558446636	0.152155035	-10.2424914	1.28E-24	3.58E-23
Pygm	12007.94648	-2.410085858	0.23567374	-10.22636573	1.51E-24	4.22E-23
Klhl31	2314.577425	-2.492871429	0.243991737	-10.21703216	1.66E-24	4.64E-23
Tacc2	4375.658596	-1.760379013	0.172318776	-10.21582823	1.68E-24	4.69E-23
Dmpk	2735.973922	-1.149583551	0.112542603	-10.2146522	1.70E-24	4.73E-23
Unc93b1	678.5009118	1.466819261	0.143598062	10.21475668	1.70E-24	4.73E-23
Ankrd23	5981.244587	-2.006103792	0.196490086	-10.20969469	1.79E-24	4.97E-23
Mreg	426.9689787	-2.239078145	0.219315601	-10.20938835	1.80E-24	4.98E-23
Pcsk5	1192.619688	1.778300088	0.174336146	10.20040953	1.97E-24	5.45E-23
Ndufa8	1293.864089	-1.034158974	0.10146298	-10.19247587	2.14E-24	5.90E-23
A930038C07Rik	130.5893181	2.238769918	0.219985612	10.17689245	2.51E-24	6.92E-23
Atp5k	1806.259417	-1.300099499	0.127792813	-10.17349465	2.60E-24	7.15E-23
2310040G24Rik	157.4979	-2.259551729	0.222121093	-10.17261216	2.63E-24	7.21E-23
Lgr5	240.7040716	2.488224494	0.244707857	10.16814303	2.75E-24	7.53E-23
Sorl1	338.2178872	-1.923926103	0.189224862	-10.16740656	2.77E-24	7.58E-23
Pmaip1	55.9595239	3.761689867	0.370039951	10.16563173	2.82E-24	7.70E-23
Ndufb9	2554.306783	-1.278877622	0.126008792	-10.14911421	3.34E-24	9.11E-23
Fxr1	3330.270302	-1.430867094	0.140986686	-10.14895187	3.35E-24	9.11E-23
Ubac1	978.6703377	-1.065807412	0.1051579	-10.13530525	3.85E-24	1.05E-22
Dock5	305.9128832	1.898565932	0.187340471	10.13430744	3.89E-24	1.05E-22
Ndufs2	4196.682944	-1.400576208	0.138244488	-10.13115409	4.02E-24	1.09E-22
Ndufb11	1565.788441	-1.050593177	0.10396355	-10.10539925	5.23E-24	1.41E-22
Adhfe1	379.5683334	-2.069528377	0.205039808	-10.09330041	5.91E-24	1.60E-22
Scrn3	374.2040802	-1.440156401	0.142754356	-10.08835342	6.22E-24	1.68E-22
Kcna7	920.0792168	-1.931520844	0.191485075	-10.08705686	6.30E-24	1.69E-22
Ctsd	9974.287532	1.018804204	0.101002741	10.08689662	6.31E-24	1.69E-22
Slc47a1	111.0440729	-2.51605364	0.24945356	-10.0862607	6.35E-24	1.70E-22
Pfkfb1	141.8604767	-1.884681902	0.186867988	-10.08563276	6.40E-24	1.71E-22
Acadm	3586.779968	-1.839485948	0.182407954	-10.08446125	6.47E-24	1.73E-22
Cybb	418.7063358	1.685269276	0.167122267	10.08404988	6.50E-24	1.73E-22
St3gal6	508.7697352	-1.277098358	0.126835344	-10.06894703	7.58E-24	2.02E-22
Fap	798.9325204	1.238817165	0.123219491	10.05374359	8.84E-24	2.35E-22
Rspo3	182.3797479	-2.012656422	0.200192857	-10.05358761	8.86E-24	2.35E-22
Apoo	135.4917172	-1.864150173	0.185463268	-10.0513174	9.06E-24	2.40E-22
Dusp27	1140.318521	-1.890185736	0.188132876	-10.04707831	9.46E-24	2.50E-22
2810405K02Rik	273.9895806	-1.438832174	0.143262946	-10.04329602	9.83E-24	2.60E-22
Tmem38a	5898.749311	-2.255180644	0.224695986	-10.03658626	1.05E-23	2.78E-22
Hes6	325.3653891	1.650770893	0.164531869	10.03313764	1.09E-23	2.87E-22
Ndufs3	1821.677995	-1.154023351	0.115148498	-10.02204435	1.22E-23	3.21E-22
Evi2a	188.7612564	2.089672475	0.208619617	10.01666337	1.29E-23	3.38E-22
Epha3	242.5853265	1.510388315	0.150797716	10.01598934	1.30E-23	3.40E-22
Bckdk	995.7714159	-1.060566653	0.105909589	-10.01388695	1.32E-23	3.46E-22
Kbtbd5	1089.928942	-1.907970165	0.190581072	-10.01133087	1.36E-23	3.55E-22
Agpat3	1429.445087	-1.297350008	0.129783635	-9.996252681	1.58E-23	4.13E-22
Mypn	2424.102962	-2.236986404	0.223862532	-9.992678914	1.64E-23	4.27E-22
Olfml2b	2888.898772	1.286061981	0.128729021	9.990458774	1.68E-23	4.36E-22
Cybrd1	671.1045802	-1.291032792	0.129393144	-9.977598103	1.91E-23	4.96E-22
Aco2	9573.794426	-1.724493659	0.17286517	-9.975946326	1.94E-23	5.03E-22
Itgb6	374.6853257	-2.200645608	0.220729146	-9.969891375	2.06E-23	5.34E-22
Foxo6	128.6072277	-1.925199	0.19317426	-9.966125919	2.14E-23	5.54E-22
Rragc	1896.633569	0.999574341	0.100355836	9.960301063	2.27E-23	5.86E-22
Tnfrsf1b	514.7659422	1.32713206	0.133244201	9.96014874	2.28E-23	5.86E-22
Agl	3640.330324	-1.904057152	0.191346188	-9.95084965	2.50E-23	6.42E-22
Dnajc27	423.1716834	-1.842814911	0.185192147	-9.950826422	2.50E-23	6.42E-22
Ptk7	488.7066367	1.571518678	0.157935903	9.950357399	2.51E-23	6.44E-22
Lrrc32	845.1559359	1.324185306	0.13314042	9.945779812	2.63E-23	6.73E-22
Ggt5	303.914826	1.724881239	0.173439634	9.945138846	2.65E-23	6.77E-22
Arsb	1127.048314	1.148595432	0.11555935	9.939441765	2.80E-23	7.15E-22
Lcn2	175.102211	1.781607277	0.179583996	9.920746352	3.38E-23	8.61E-22
Nrp2	1880.501343	1.043880154	0.105375723	9.906268011	3.91E-23	9.94E-22
Hsd3b7	950.102717	1.301963969	0.131598379	9.893465111	4.44E-23	1.13E-21
Gmpr	499.9651302	-1.58576547	0.160382529	-9.887395328	4.72E-23	1.20E-21
Akap1	1124.871719	-1.110973023	0.112527733	-9.87288192	5.46E-23	1.38E-21
Csgalnact1	612.4695014	1.657835713	0.167966347	9.870046837	5.61E-23	1.42E-21
Steap3	1935.797756	1.444646501	0.146399023	9.867869829	5.74E-23	1.45E-21
Tbx18	428.2196425	1.47456344	0.14945276	9.866418267	5.82E-23	1.47E-21
Nalcn	97.78412424	-2.166888703	0.22004729	-9.847377378	7.04E-23	1.77E-21
Abcb7	934.3821155	-1.515258278	0.153980197	-9.840604891	7.53E-23	1.89E-21
Laptm5	872.4257907	1.483790073	0.150780694	9.840716545	7.52E-23	1.89E-21
Mxra8	4494.700226	1.348975096	0.137111254	9.838543926	7.68E-23	1.92E-21
Mmachc	262.262169	-1.527118719	0.155329102	-9.831504191	8.24E-23	2.06E-21
Ldhb	3686.229976	-2.222832474	0.226306498	-9.82222115	9.03E-23	2.26E-21
Fabp3	4486.810687	-2.370067743	0.241470721	-9.815135056	9.69E-23	2.42E-21
Cnr1	170.0188444	1.891055685	0.192717903	9.812558461	9.94E-23	2.47E-21
Trem2	103.5409279	2.210755817	0.225342526	9.810646292	1.01E-22	2.52E-21
Kdelc2	1180.278459	1.077038232	0.109836612	9.805821696	1.06E-22	2.64E-21
Dhdh	251.4660256	-1.662623635	0.169696877	-9.79760894	1.15E-22	2.85E-21
Wfdc3	47.28428272	5.467151872	0.558009005	9.797605103	1.15E-22	2.85E-21
Tcf15	130.4381312	-1.998273236	0.203974321	-9.796690235	1.16E-22	2.87E-21
Npy2r	92.82392527	2.853652068	0.291296827	9.796371949	1.17E-22	2.88E-21
Dennd4b	643.7469011	-1.675706271	0.171070445	-9.795416556	1.18E-22	2.90E-21
Nbl1	6416.006214	1.60509855	0.164256317	9.771913676	1.49E-22	3.66E-21
Fbln5	1739.653385	0.919499689	0.094158337	9.765462261	1.58E-22	3.89E-21
2310010M20Rik	91.14624315	-2.467801836	0.252856788	-9.759681956	1.68E-22	4.11E-21
Serpina3m	55.49843037	4.117030883	0.422556163	9.743156633	1.97E-22	4.83E-21
Etfdh	1640.524149	-1.422552252	0.146114764	-9.73585564	2.12E-22	5.18E-21
Taco1	257.0217455	-1.620919425	0.166520709	-9.734041073	2.16E-22	5.27E-21
Htra1	6118.35578	1.171778973	0.120416694	9.731034281	2.22E-22	5.42E-21
Naga	773.4432507	1.166949933	0.119927115	9.730492808	2.24E-22	5.44E-21
Ms4a6d	156.2209982	2.32967663	0.239461705	9.728806679	2.27E-22	5.52E-21
Tpi1	6259.46613	-1.163360758	0.119681151	-9.72050109	2.47E-22	5.98E-21
Ddah1	633.2841973	1.429675056	0.147091032	9.71966158	2.49E-22	6.03E-21
Atp5c1	5514.119093	-1.305855781	0.134439047	-9.713366806	2.64E-22	6.40E-21
Slco5a1	907.6034734	-1.723945548	0.177567629	-9.708670203	2.77E-22	6.69E-21
Tnfrsf19	203.6050268	-2.34298092	0.241438091	-9.704272056	2.89E-22	6.98E-21
Snx8	478.096799	1.434361607	0.147849768	9.701480294	2.97E-22	7.16E-21
Mmp19	393.103752	2.22647331	0.229519527	9.700583369	3.00E-22	7.21E-21
Cox7a2	1269.174395	-0.983410123	0.101416979	-9.696701001	3.11E-22	7.48E-21
Pdlim5	5970.85281	-1.181937554	0.121997853	-9.688183231	3.38E-22	8.12E-21
Kif3b	627.2984758	1.105991455	0.114258396	9.679739045	3.68E-22	8.81E-21
Ltbp3	3603.269975	1.03313388	0.106796074	9.673893857	3.89E-22	9.30E-21
Lynx1	2966.995109	-1.751794464	0.18108318	-9.673976681	3.89E-22	9.30E-21
Usp28	1066.780155	-1.828270911	0.189349915	-9.655514812	4.66E-22	1.11E-20
Cfi	51.12988498	3.452041801	0.357614694	9.652964097	4.78E-22	1.14E-20
1700017B05Rik	384.5439353	1.456658218	0.150951622	9.649834814	4.92E-22	1.17E-20
Zyx	1816.905998	1.193868692	0.123896445	9.636020584	5.63E-22	1.34E-20
Clcn1	347.9194451	-2.424134967	0.251737712	-9.62960594	6.00E-22	1.42E-20
Itga11	2160.331232	2.660189632	0.276395866	9.62456374	6.30E-22	1.49E-20
Limch1	3258.01834	-1.642649643	0.170705861	-9.622690373	6.41E-22	1.52E-20
Slc38a3	587.7224461	-2.70541319	0.281164653	-9.622166785	6.45E-22	1.52E-20
Nctc1	329.1533538	-2.243681802	0.233213728	-9.620710689	6.54E-22	1.54E-20
Ptgfrn	5337.588652	1.206715352	0.125570112	9.609893062	7.26E-22	1.71E-20
Hmcn1	393.5075745	1.788847648	0.186152456	9.609583934	7.28E-22	1.71E-20
Ptpn1	835.5594019	1.060945762	0.110545186	9.597394476	8.20E-22	1.92E-20
Sepw1	3610.476054	-0.820603053	0.085531508	-9.594160964	8.46E-22	1.98E-20
Fzd9	486.0206997	-2.36951005	0.247072187	-9.590355247	8.78E-22	2.05E-20
Atp5j2	1763.375079	-1.032723453	0.107778394	-9.581915366	9.53E-22	2.23E-20
Coq5	638.9164348	-1.392025268	0.14528721	-9.581196209	9.59E-22	2.24E-20
Rilp	235.6262963	-1.520366279	0.158976762	-9.563449792	1.14E-21	2.65E-20
Kbtbd13	152.1896303	-2.434136684	0.254852715	-9.551150694	1.28E-21	2.99E-20
Tmem201	419.5602758	-1.273056863	0.133311805	-9.549468362	1.30E-21	3.03E-20
Phtf2	1842.488964	-1.61326999	0.169023145	-9.544669124	1.37E-21	3.17E-20
Ext1	1436.917508	1.066401008	0.111777871	9.540358955	1.42E-21	3.30E-20
2310022A10Rik	601.1260643	-1.391680524	0.145935934	-9.53624296	1.48E-21	3.43E-20
Slc2a4	2156.309377	-2.057980777	0.215909706	-9.531673301	1.55E-21	3.58E-20
Ivd	924.5970212	-1.600721651	0.167989961	-9.528674464	1.59E-21	3.68E-20
Sgpp1	1282.363365	0.937680832	0.098472474	9.522263333	1.69E-21	3.91E-20
Galntl1	911.4940553	1.214854529	0.127585753	9.521866675	1.70E-21	3.92E-20
Pld4	274.422958	1.670589126	0.175589458	9.514176677	1.83E-21	4.21E-20
6030419C18Rik	406.6272294	1.217354006	0.127958838	9.51363752	1.84E-21	4.23E-20
Trap1	1033.496567	-1.096679148	0.115308816	-9.510800531	1.89E-21	4.34E-20
Col18a1	3114.154981	1.090699058	0.114805797	9.500383113	2.09E-21	4.79E-20
Lrp12	425.0139325	1.367432368	0.143963987	9.498433553	2.13E-21	4.87E-20
Brp44l	2538.614024	-1.190076708	0.125302865	-9.497601732	2.15E-21	4.90E-20
Ckm	48773.96696	-2.352880405	0.247853277	-9.493037316	2.24E-21	5.11E-20
Panx1	242.6543041	1.560302317	0.16450445	9.484863879	2.43E-21	5.52E-20
Lilrb3	169.2022271	2.083929107	0.219726032	9.484215802	2.44E-21	5.55E-20
Lsp1	3303.225414	1.573591985	0.165987937	9.480158708	2.54E-21	5.76E-20
Gdpd1	157.083892	1.67594668	0.176848685	9.476726838	2.62E-21	5.95E-20
Atp8b1	615.2268295	1.44684832	0.152694084	9.475470689	2.66E-21	6.01E-20
Fbxw7	720.739793	-1.038161861	0.10956635	-9.475188852	2.66E-21	6.02E-20
Cacna2d2	73.49898201	-2.556498983	0.269858642	-9.473474576	2.71E-21	6.11E-20
Islr2	392.050085	1.863672383	0.196823549	9.468746951	2.83E-21	6.39E-20
Rnf123	786.7916357	-1.37414744	0.145174271	-9.465502605	2.92E-21	6.58E-20
Smpx	3224.735905	-2.077658088	0.219680974	-9.45761505	3.15E-21	7.08E-20
Mrps36	453.0448111	-1.195420303	0.126414703	-9.456339096	3.19E-21	7.16E-20
Coch	66.73763775	-3.927409807	0.415948438	-9.442059281	3.66E-21	8.20E-20
Cdc34	964.7951311	-1.050611659	0.111340942	-9.435986766	3.87E-21	8.67E-20
Npc2	3559.2455	1.081258534	0.114690321	9.427635403	4.19E-21	9.38E-20
Vgll2	774.6395286	-2.076705631	0.220320065	-9.425857906	4.27E-21	9.53E-20
Rab10	3561.313244	-0.905805715	0.096167469	-9.419044994	4.55E-21	1.02E-19
Amy1	302.4209091	-1.972757066	0.209640397	-9.410195245	4.95E-21	1.10E-19
Ndufb7	1085.414302	-1.028847014	0.109367533	-9.407243488	5.09E-21	1.13E-19
Cyp51	981.1215072	1.636579692	0.174086846	9.400938243	5.41E-21	1.20E-19
Agbl1	126.3643274	-3.107373574	0.330648438	-9.397817196	5.57E-21	1.24E-19
Nsg1	521.08165	1.575677399	0.167741922	9.393462199	5.81E-21	1.29E-19
Efemp2	1257.918454	1.830013604	0.195068889	9.381370926	6.51E-21	1.44E-19
1300001I01Rik	1885.967054	-1.359428924	0.145048188	-9.372257208	7.10E-21	1.57E-19
Tufm	934.5629866	-1.1374276	0.121452331	-9.365218362	7.59E-21	1.67E-19
Gfm1	956.355169	-1.130253304	0.12078322	-9.357701386	8.15E-21	1.80E-19
Ndrg2	9211.510374	-1.820925489	0.194862622	-9.344662788	9.22E-21	2.03E-19
Tarsl2	579.62928	-1.730170269	0.185162698	-9.344054118	9.27E-21	2.04E-19
Soat1	368.0019749	1.384567577	0.148187235	9.343366021	9.33E-21	2.05E-19
Nlgn2	717.4757865	1.214204142	0.130009228	9.339368921	9.69E-21	2.12E-19
Tigd4	688.0053988	-2.251453752	0.241434153	-9.325332488	1.11E-20	2.42E-19
Thrsp	630.3892179	-1.984409006	0.212894846	-9.321075848	1.15E-20	2.52E-19
Pacsin3	1492.139908	-1.194602911	0.12818319	-9.319497433	1.17E-20	2.55E-19
Cnksr2	152.0777803	-1.945725406	0.208821336	-9.31765613	1.19E-20	2.59E-19
Akr1b8	269.8734248	1.663339662	0.178621514	9.312090262	1.25E-20	2.73E-19
Ivns1abp	3002.246864	-1.07541128	0.115548067	-9.307046879	1.31E-20	2.86E-19
Orai2	145.6069399	2.112970153	0.227262498	9.297487157	1.44E-20	3.12E-19
Lrig3	537.7031412	1.58106194	0.170065213	9.296798035	1.45E-20	3.14E-19
Lrp10	1956.531609	1.087658839	0.117008164	9.2955808	1.46E-20	3.17E-19
Tmem26	170.573978	3.269708525	0.35214936	9.285004889	1.62E-20	3.50E-19
Bola3	467.2812486	-1.179939568	0.127176116	-9.277996563	1.73E-20	3.73E-19
Gm16119	132.1515445	-2.360323709	0.254500157	-9.274350714	1.79E-20	3.85E-19
3110057O12Rik	219.5882732	-2.254962997	0.243147528	-9.274052728	1.79E-20	3.86E-19
Ptgr2	1342.079888	-1.105574793	0.119215197	-9.273774018	1.80E-20	3.87E-19
Reep1	370.4193898	-1.464330014	0.157911033	-9.273133007	1.81E-20	3.88E-19
Tpbg	186.1695332	2.023671303	0.218227306	9.273226807	1.81E-20	3.88E-19
Cuedc1	1421.664878	-1.170021436	0.126253182	-9.26726297	1.91E-20	4.09E-19
Park7	1799.843048	-1.048041938	0.113095866	-9.266845669	1.92E-20	4.10E-19
Ppp1r1a	587.5220621	-2.332523207	0.252005065	-9.255858452	2.13E-20	4.54E-19
Marcks	7166.775798	0.953508307	0.103025119	9.255105151	2.14E-20	4.57E-19
Cox7c	2798.816619	-1.140654286	0.12332037	-9.249520492	2.26E-20	4.80E-19
Gpc1	4742.216907	1.199089867	0.129638736	9.249472066	2.26E-20	4.80E-19
Csf2rb2	492.6637458	1.28684564	0.139142389	9.248408399	2.28E-20	4.85E-19
Ccdc109a	1017.248996	-1.003474387	0.108509544	-9.247798371	2.29E-20	4.87E-19
Ndufv1	2746.7529	-1.386314463	0.150110889	-9.23526917	2.58E-20	5.46E-19
Mamdc2	889.6068076	1.688791842	0.182896389	9.233598617	2.62E-20	5.54E-19
Pltp	1060.826054	1.367509637	0.148110848	9.233014713	2.63E-20	5.57E-19
Tecr	1830.543117	-0.906386291	0.098291074	-9.221450644	2.93E-20	6.19E-19
Tmem70	598.2911564	-1.097194838	0.118988891	-9.220985461	2.94E-20	6.21E-19
Serpinb8	256.720073	1.525259239	0.165428519	9.220050113	2.97E-20	6.26E-19
Coq7	446.3261168	-1.42355473	0.154484666	-9.214861067	3.12E-20	6.56E-19
Satb1	482.3892507	-1.355145661	0.147153737	-9.209046896	3.29E-20	6.92E-19
Ndufa4l2	1512.911299	-1.373487562	0.149217235	-9.204617458	3.43E-20	7.20E-19
Oxnad1	237.7867853	-1.602851998	0.174179407	-9.202304847	3.50E-20	7.35E-19
Egln1	2189.180173	-0.949901892	0.103303791	-9.195227837	3.74E-20	7.84E-19
Camk2a	867.5231468	-1.776052755	0.193157163	-9.194858366	3.75E-20	7.85E-19
Mpi	493.6132471	-1.342463681	0.146073752	-9.190314241	3.92E-20	8.18E-19
Plin5	154.5860142	-2.794418071	0.304172313	-9.186957369	4.04E-20	8.43E-19
Usp15	1360.894399	-1.206678341	0.131353598	-9.186488709	4.06E-20	8.46E-19
Itgb3	467.0638596	1.363303115	0.148438483	9.184297018	4.14E-20	8.62E-19
Nr4a2	684.1423754	1.988735698	0.216554513	9.183533847	4.17E-20	8.67E-19
Olfml3	3638.816529	0.948802305	0.103329227	9.182322702	4.22E-20	8.76E-19
Dsel	1336.77222	1.338279657	0.145814563	9.17795612	4.39E-20	9.11E-19
Ankrd40	2270.974418	-0.88224862	0.096161137	-9.174689983	4.53E-20	9.38E-19
Dtna	603.682586	-1.66742479	0.181885194	-9.167457547	4.84E-20	1.00E-18
Adam19	1425.671995	2.046916144	0.2233936	9.162823558	5.06E-20	1.04E-18
Gapdh	24547.25906	-1.235669126	0.134945063	-9.156830935	5.34E-20	1.10E-18
F13a1	1737.062154	1.415861175	0.154667933	9.154199876	5.48E-20	1.13E-18
Ric8b	567.7762467	-1.20684235	0.13188164	-9.150950414	5.64E-20	1.16E-18
Cntfr	149.5839294	-2.324742625	0.254051235	-9.150684226	5.66E-20	1.16E-18
2310046A06Rik	390.6025654	-1.75044873	0.191457051	-9.142774958	6.09E-20	1.25E-18
Kbtbd10	8876.338655	-2.009125136	0.219767594	-9.14204457	6.13E-20	1.26E-18
C5ar1	187.4938879	1.839421764	0.201276905	9.138762163	6.32E-20	1.29E-18
Basp1	364.4563907	1.940107983	0.212300979	9.138478736	6.33E-20	1.30E-18
Ppic	6932.679574	1.261553255	0.138062704	9.137538371	6.39E-20	1.30E-18
Ptpn3	1479.619237	-1.439979214	0.157624659	-9.135494569	6.51E-20	1.33E-18
Rnh1	1517.895988	1.067525219	0.117097521	9.116548378	7.76E-20	1.58E-18
Gnpat	1765.792874	-1.213949982	0.13319492	-9.114086211	7.93E-20	1.61E-18
Grb14	401.5681038	-1.287829342	0.141302684	-9.113976489	7.94E-20	1.61E-18
Arpp21	430.6522089	-2.270131623	0.249156986	-9.111250124	8.14E-20	1.65E-18
Kif1b	7482.246041	-1.418753315	0.155734264	-9.110090997	8.23E-20	1.67E-18
Speg	1842.429853	-1.920015556	0.210763195	-9.109823727	8.25E-20	1.67E-18
Lamb1	4013.983553	0.994225568	0.109295428	9.096680324	9.31E-20	1.88E-18
Etfa	2600.381398	-1.170243045	0.128746052	-9.089545108	9.95E-20	2.01E-18
Fem1a	2106.805718	-1.406811056	0.154978905	-9.07743576	1.11E-19	2.24E-18
Kera	5865.821997	-1.675361034	0.184592582	-9.075993297	1.13E-19	2.27E-18
Col16a1	6846.766273	1.059989213	0.116802002	9.075094556	1.14E-19	2.29E-18
Cnksr1	215.7378751	-1.447646794	0.159521475	-9.0749336	1.14E-19	2.29E-18
Tyrobp	295.8030032	1.673940875	0.184533907	9.071183171	1.18E-19	2.36E-18
Alpk2	700.4426283	-2.592285117	0.285911591	-9.066736693	1.23E-19	2.46E-18
Hif1a	3777.249044	1.36719477	0.15082869	9.06455375	1.25E-19	2.50E-18
Nfatc4	1218.052259	1.710446589	0.188694546	9.064631828	1.25E-19	2.50E-18
Got2	5542.458936	-1.509793391	0.166608873	-9.061902679	1.28E-19	2.56E-18
2900076A07Rik	168.7806879	-1.667652463	0.184106798	-9.058071061	1.33E-19	2.65E-18
Sox6	508.3395982	-1.71598486	0.189556668	-9.052621999	1.40E-19	2.78E-18
Ccdc43	605.9823021	-1.194499717	0.131982118	-9.050466331	1.42E-19	2.83E-18
Mfn2	3976.774797	-1.271611734	0.140517225	-9.049507882	1.44E-19	2.85E-18
Cryab	10275.2451	-1.70531992	0.188631259	-9.0404948	1.56E-19	3.10E-18
Pde4d	1603.323249	-1.72594593	0.190942811	-9.039072585	1.58E-19	3.13E-18
Myl3	17860.40465	-2.66341274	0.29474543	-9.036315644	1.62E-19	3.21E-18
Zfp641	130.0068712	-1.956195209	0.216482634	-9.03626851	1.62E-19	3.21E-18
Galnt9	37.1650492	4.568482336	0.505623421	9.035345561	1.63E-19	3.23E-18
Gadd45a	482.0577896	2.738085871	0.303365727	9.025692837	1.79E-19	3.52E-18
Ttyh2	565.4711158	1.025678756	0.113704966	9.020527316	1.87E-19	3.69E-18
Apbb1ip	379.5491226	1.406356881	0.155936694	9.018768087	1.90E-19	3.75E-18
Ly6c1	3540.968801	1.192150246	0.1322869	9.011854161	2.03E-19	3.98E-18
Hibch	557.9118028	-1.250609051	0.138780321	-9.011429306	2.03E-19	4.00E-18
Itih5	2850.840119	-0.887711506	0.09852922	-9.00962682	2.07E-19	4.06E-18
Frk	260.8104873	1.463707988	0.162531228	9.005703138	2.14E-19	4.20E-18
Abcd3	1170.336527	-0.916179054	0.101752329	-9.004010676	2.18E-19	4.26E-18
4932438H23Rik	69.24908222	2.417805339	0.268635991	9.000303084	2.25E-19	4.40E-18
Ndufa10	2405.657164	-1.299682989	0.144411351	-8.999867274	2.26E-19	4.41E-18
Hspb8	2551.714715	-1.110543019	0.123399443	-8.999578853	2.27E-19	4.42E-18
Ptx3	183.0653407	2.39926309	0.266683345	8.996673907	2.33E-19	4.53E-18
Crip1	4280.867944	1.538465786	0.171038702	8.994840151	2.37E-19	4.60E-18
Ghitm	3844.483722	-0.915026638	0.10176398	-8.99165536	2.44E-19	4.73E-18
Gm889	112.0100046	-2.152102912	0.239378369	-8.990381726	2.46E-19	4.78E-18
Strn3	3111.957744	-0.98520798	0.109668029	-8.983547755	2.62E-19	5.08E-18
Kcne4	374.9013373	1.919488934	0.213734189	8.98072951	2.69E-19	5.21E-18
E2f6	732.4514306	-1.323959758	0.147653536	-8.966664756	3.06E-19	5.91E-18
Chpt1	2104.390085	-1.494441205	0.166734701	-8.962988472	3.16E-19	6.11E-18
Golga4	5325.402291	-1.174967212	0.131180839	-8.95685086	3.34E-19	6.45E-18
Ecm1	3330.128498	1.370764654	0.153044813	8.956622751	3.35E-19	6.45E-18
4933403F05Rik	1778.130411	-1.200628216	0.134145809	-8.950173161	3.55E-19	6.83E-18
Angptl2	7131.621988	1.205710493	0.134888942	8.938542157	3.94E-19	7.58E-18
Arpc1b	4438.894784	0.957177676	0.107168435	8.93152609	4.20E-19	8.07E-18
Efhd2	801.3787196	1.136818805	0.127291219	8.93085017	4.23E-19	8.11E-18
Zfand5	3065.000821	-0.96861632	0.108579733	-8.920783749	4.63E-19	8.87E-18
Ppp2r3a	3727.890791	-1.410801245	0.15825326	-8.914832143	4.89E-19	9.35E-18
Arhgap22	211.383611	1.725694806	0.193717956	8.908285247	5.18E-19	9.90E-18
Hvcn1	246.8499784	1.650061292	0.18522572	8.908381053	5.18E-19	9.90E-18
St8sia5	100.1643198	-2.075397011	0.233020516	-8.906499079	5.27E-19	1.00E-17
Cyb5r1	638.0759464	-1.031357289	0.115813887	-8.905298987	5.32E-19	1.01E-17
Srgap1	315.9072261	1.374200242	0.154364371	8.902314907	5.47E-19	1.04E-17
Mcee	314.2884192	-1.298991232	0.145973415	-8.898820622	5.64E-19	1.07E-17
Fam82b	252.6009134	-1.358013444	0.152610164	-8.898577986	5.66E-19	1.07E-17
P4ha1	4657.678421	-2.272855622	0.255572023	-8.893209809	5.94E-19	1.13E-17
Cdk15	56.13493678	3.058395927	0.343988186	8.890991182	6.06E-19	1.15E-17
Hgsnat	1005.589103	1.084221332	0.121956493	8.890230516	6.10E-19	1.15E-17
C1s	2588.913965	1.158452902	0.130377765	8.885356364	6.37E-19	1.20E-17
Tnfrsf1a	2692.944365	1.011758727	0.113993698	8.875567191	6.96E-19	1.31E-17
Il1r1	1077.105938	0.942642596	0.106240119	8.872755444	7.14E-19	1.34E-17
Prelid1	1722.494131	1.162885465	0.131061564	8.872818466	7.13E-19	1.34E-17
Sdpr	2862.846033	-1.162346826	0.131046409	-8.869734266	7.33E-19	1.38E-17
Ipo13	1252.067267	-1.265920723	0.142757226	-8.867647262	7.47E-19	1.40E-17
Cygb	1305.625598	1.143748106	0.129120835	8.857967102	8.15E-19	1.53E-17
Palmd	1089.763123	-1.10165893	0.124438927	-8.853008899	8.52E-19	1.60E-17
Ndufaf1	299.7839371	-1.280893461	0.144693616	-8.852453178	8.56E-19	1.60E-17
Ttc7b	787.1396586	-1.153089154	0.130274228	-8.851245362	8.65E-19	1.62E-17
Tmem151a	40.30506513	3.988296043	0.450631738	8.850455282	8.72E-19	1.63E-17
B4galt1	2203.039372	1.160320509	0.131124994	8.848965209	8.83E-19	1.65E-17
Fam149a	338.7044213	1.205910795	0.136277954	8.848905907	8.84E-19	1.65E-17
Aqp2	62.27960547	2.850407233	0.322275732	8.844622634	9.18E-19	1.71E-17
Flnc	12402.82065	-1.597351972	0.180607819	-8.844312392	9.21E-19	1.71E-17
D9Ertd402e	507.3175592	-1.790812136	0.202488701	-8.844010208	9.23E-19	1.72E-17
Atp11a	1450.142883	0.943298889	0.106694374	8.84113057	9.48E-19	1.76E-17
Hspb2	405.8461541	-1.397239228	0.158062487	-8.839790226	9.59E-19	1.78E-17
Myh7b	151.4320454	-2.659018623	0.300977377	-8.834612924	1.00E-18	1.86E-17
S100a6	8423.903239	1.037792985	0.117527028	8.830249532	1.04E-18	1.93E-17
1300010F03Rik	1222.376083	-0.90956594	0.103029014	-8.828250434	1.06E-18	1.96E-17
Lbx1	92.23149378	-2.339137531	0.26498538	-8.827421086	1.07E-18	1.98E-17
Tpm2	61328.2397	-2.178223902	0.246801086	-8.825827853	1.09E-18	2.00E-17
Kif5b	5471.318338	-0.750899443	0.085124543	-8.82118623	1.13E-18	2.09E-17
Uqcrq	1743.575041	-1.14932575	0.130391062	-8.814451962	1.20E-18	2.21E-17
Xdh	1191.653122	1.316030136	0.149336555	8.812511709	1.22E-18	2.25E-17
Tnfrsf21	839.0764591	1.092065288	0.123963745	8.809553851	1.26E-18	2.31E-17
Ndufb3	1210.86716	-1.234483499	0.140188851	-8.80586077	1.30E-18	2.38E-17
Atp6ap2	1950.30054	1.074443776	0.122033015	8.80453359	1.31E-18	2.41E-17
Asb14	281.8664738	-2.17660571	0.247269963	-8.802547957	1.34E-18	2.45E-17
Orm1	110.8622217	-2.479898553	0.28182394	-8.799460235	1.37E-18	2.51E-17
Sumf1	934.4849414	0.987886589	0.112366628	8.791636826	1.47E-18	2.69E-17
Rcc2	1224.649215	1.012843684	0.115411201	8.775956534	1.69E-18	3.09E-17
Igdcc4	773.1724844	-1.091664985	0.124397892	-8.775590683	1.70E-18	3.10E-17
Lrrc2	962.290829	-2.136957182	0.243544468	-8.774402478	1.72E-18	3.13E-17
2810453I06Rik	766.0420534	-0.967863319	0.110430651	-8.764444595	1.88E-18	3.41E-17
Prkag3	159.8483783	-2.418351711	0.275928114	-8.764426635	1.88E-18	3.41E-17
Ndufs6	933.0134461	-0.993144258	0.113329313	-8.763348463	1.90E-18	3.44E-17
Mfn1	1764.089289	-1.24945192	0.142819195	-8.748487355	2.16E-18	3.92E-17
Cmbl	270.056376	-1.583015302	0.180967907	-8.747491908	2.18E-18	3.95E-17
Mipep	288.5469313	-1.232439995	0.140921305	-8.745590275	2.22E-18	4.01E-17
Pxmp2	208.8719883	-2.037977895	0.233123752	-8.742043145	2.29E-18	4.13E-17
B4galt5	650.4602309	1.351145983	0.154591583	8.740100576	2.33E-18	4.20E-17
Pvr	501.7309243	1.484740973	0.16993822	8.73694555	2.39E-18	4.31E-17
Pdk2	2440.556538	-1.682810249	0.192783833	-8.7290009	2.57E-18	4.62E-17
Med10	357.2939169	1.337519805	0.153292089	8.725302197	2.65E-18	4.77E-17
Thbs1	15686.58681	1.498014404	0.171695241	8.72484521	2.67E-18	4.79E-17
Cadm1	218.4133562	-1.616949285	0.185625597	-8.710809897	3.02E-18	5.41E-17
Scd1	39529.52054	-1.707548983	0.196027709	-8.710753124	3.02E-18	5.41E-17
Nnt	2216.510152	-1.644495983	0.188822885	-8.70919849	3.06E-18	5.48E-17
Sbk2	211.6072228	-2.423903247	0.278351836	-8.708055539	3.09E-18	5.53E-17
Acox1	2036.108472	-0.889235896	0.102156963	-8.704603858	3.19E-18	5.69E-17
Isca1	1967.188643	-0.891862979	0.102527491	-8.698769217	3.36E-18	5.98E-17
Rhod	143.2319589	2.219072059	0.25516401	8.696649875	3.42E-18	6.09E-17
Cpt2	782.0611271	-1.178041631	0.1354732	-8.695754095	3.45E-18	6.13E-17
Prkar2a	1615.427237	-1.27876708	0.147083721	-8.694144205	3.49E-18	6.21E-17
Ndufs8	907.486824	-1.001918727	0.115252069	-8.693281888	3.52E-18	6.25E-17
Pdlim3	2029.417714	-1.527950092	0.175819877	-8.690428626	3.61E-18	6.41E-17
Prkab2	478.3647959	-1.319031012	0.151834361	-8.687302443	3.71E-18	6.58E-17
Slc9a1	670.4795297	0.954373611	0.109876844	8.685848405	3.76E-18	6.65E-17
Zdhhc20	1321.300034	1.147681531	0.132186074	8.682318002	3.88E-18	6.86E-17
Mef2c	7458.777274	-1.304904901	0.15041225	-8.675522762	4.12E-18	7.27E-17
Cox17	342.7801882	-1.166519619	0.134464824	-8.675277207	4.13E-18	7.28E-17
Rcsd1	765.948334	-1.196704705	0.137996173	-8.672013708	4.25E-18	7.48E-17
Herc3	726.0147294	-1.624100359	0.18741983	-8.665573752	4.49E-18	7.91E-17
Napepld	185.0180142	-1.555281981	0.179631397	-8.658185625	4.79E-18	8.43E-17
Trim29	38.33626089	3.911519201	0.452000136	8.653800947	4.98E-18	8.75E-17
Adamts7	197.033924	1.401797179	0.162234057	8.640585121	5.59E-18	9.82E-17
Car9	47.52537489	-2.919543703	0.33799906	-8.637727275	5.73E-18	1.01E-16
Timm17a	970.4203399	-0.981164875	0.113600906	-8.636945855	5.77E-18	1.01E-16
ORF63	461.3116893	-2.129541381	0.246688808	-8.632500981	6.00E-18	1.05E-16
Btbd1	3207.117689	-1.011010343	0.11714032	-8.63076302	6.09E-18	1.07E-16
Pvrl3	472.269379	1.064254648	0.123381818	8.625700829	6.37E-18	1.11E-16
Mapk12	888.8801611	-1.226021678	0.142192756	-8.622251309	6.57E-18	1.14E-16
Emilin1	1363.049174	1.233842272	0.143113235	8.621440722	6.61E-18	1.15E-16
Irs1	1896.071922	-1.309557574	0.151930207	-8.619468106	6.73E-18	1.17E-16
Klc2	491.9082259	-1.169440527	0.13571723	-8.616743289	6.89E-18	1.20E-16
Zfp770	453.1474178	-1.590088712	0.184538657	-8.616561618	6.90E-18	1.20E-16
Fyb	111.0885658	1.885535134	0.218939619	8.612123958	7.17E-18	1.24E-16
Itih2	226.6563238	-1.638005861	0.190289164	-8.607982838	7.44E-18	1.29E-16
Fzd2	456.4668025	1.090147848	0.126718804	8.602889314	7.77E-18	1.35E-16
Cadm4	630.4158189	-1.483184821	0.172452212	-8.600555483	7.93E-18	1.37E-16
Clec4a2	106.0025893	2.10785371	0.245114652	8.599460252	8.01E-18	1.38E-16
Slc37a4	264.1232326	-1.520756543	0.176907241	-8.596349919	8.23E-18	1.42E-16
Snx1	1132.574494	1.041741201	0.121185784	8.596232711	8.24E-18	1.42E-16
Prr7	95.2914609	2.322148867	0.270203559	8.594072103	8.39E-18	1.45E-16
Ecsit	434.6073539	-1.089962052	0.126836147	-8.593465508	8.44E-18	1.45E-16
Tppp3	1850.298858	-1.081965978	0.125904281	-8.593559878	8.43E-18	1.45E-16
Apobr	156.6301989	1.557530441	0.181309385	8.590456828	8.66E-18	1.49E-16
Zfp612	78.6968275	-2.345546078	0.273088272	-8.588966711	8.78E-18	1.50E-16
Coro1b	1486.98471	1.118376933	0.130235141	8.587366857	8.90E-18	1.52E-16
Ltbr	1355.911442	0.932859974	0.108642158	8.586537607	8.96E-18	1.53E-16
C1qc	1112.229929	1.733846434	0.201930318	8.586360149	8.98E-18	1.53E-16
Fbxo9	502.8284481	-1.109724568	0.129265514	-8.58484632	9.10E-18	1.55E-16
Tspan7	1335.854386	-0.947058996	0.110329463	-8.583917373	9.17E-18	1.56E-16
Thsd7b	39.14215727	-3.538262771	0.412580894	-8.57592493	9.83E-18	1.68E-16
Osmr	1017.318562	0.983431459	0.114743901	8.5706643	1.03E-17	1.75E-16
Nfasc	510.8052187	1.918527806	0.223946641	8.566897003	1.06E-17	1.81E-16
Gm106	130.2135587	-1.66308673	0.194155646	-8.565739721	1.07E-17	1.82E-16
Arsa	639.0646703	1.194604288	0.13953816	8.561129723	1.12E-17	1.90E-16
Fads3	1074.575607	1.033426776	0.120725148	8.560161592	1.13E-17	1.91E-16
Lypd6	152.2836358	1.601195134	0.187253577	8.550945501	1.22E-17	2.07E-16
Psap	19865.4184	0.864714301	0.101147074	8.549078742	1.24E-17	2.10E-16
Ang2	29.24453301	5.138522898	0.601390061	8.544409415	1.29E-17	2.18E-16
Trnp1	128.8050074	2.228171544	0.261175339	8.531324411	1.45E-17	2.44E-16
Twf1	1622.544413	1.153722884	0.135240333	8.530908367	1.45E-17	2.45E-16
Fbn1	14700.68272	0.974091177	0.114200591	8.529650893	1.47E-17	2.47E-16
Slc20a1	800.0280351	1.417965171	0.166347216	8.524129263	1.54E-17	2.59E-16
Gstk1	222.9471045	-1.545387389	0.181524196	-8.513396119	1.69E-17	2.84E-16
Srl	11139.56158	-2.063872974	0.242427869	-8.513348654	1.69E-17	2.84E-16
Galk2	300.4665816	1.226594405	0.144081872	8.513176486	1.69E-17	2.84E-16
Acat1	2904.350617	-1.133070279	0.133187083	-8.507358619	1.78E-17	2.98E-16
Lrrk1	856.6665984	1.234347133	0.145098257	8.506974233	1.79E-17	2.99E-16
Def6	265.3472226	1.336117084	0.157139704	8.50273385	1.85E-17	3.10E-16
Ndufa13	1866.590951	-0.925256987	0.108872316	-8.498551494	1.92E-17	3.21E-16
Klhl34	376.0178576	-2.465845571	0.290235972	-8.49600259	1.96E-17	3.28E-16
Bag3	2550.081593	-0.869887853	0.102407709	-8.494359066	1.99E-17	3.32E-16
Tnni1	7059.429846	-2.363897138	0.278357575	-8.492303978	2.03E-17	3.38E-16
Akr1b10	228.1955634	-1.346273251	0.158546926	-8.491323553	2.04E-17	3.40E-16
Lmo7	1269.591464	-1.436021213	0.169199647	-8.487140702	2.12E-17	3.52E-16
Acta1	157434.8474	-2.000650961	0.235814106	-8.484017317	2.18E-17	3.61E-16
Cd302	542.9598669	1.065105056	0.125557209	8.483025883	2.19E-17	3.64E-16
Fgfrl1	882.9746306	-0.986298389	0.116442222	-8.470281401	2.45E-17	4.06E-16
Spop	4154.10758	-0.771442361	0.091079222	-8.470014816	2.45E-17	4.06E-16
Emp1	11937.91553	1.15709779	0.136680181	8.465732046	2.55E-17	4.21E-16
Src	440.0429347	1.1108603	0.13129549	8.460765104	2.66E-17	4.39E-16
Cd47	1536.207712	0.843000592	0.09979416	8.44739402	2.98E-17	4.92E-16
Asb5	1622.641161	-2.049859123	0.242703129	-8.445952599	3.02E-17	4.97E-16
Erv3	32.08644313	4.914076884	0.581941465	8.444280365	3.06E-17	5.04E-16
Rab3a	200.5397114	-1.355792619	0.160647	-8.439576315	3.18E-17	5.24E-16
Scamp5	329.164378	1.253580393	0.148604023	8.43570969	3.29E-17	5.41E-16
Tgfb1	911.1308009	1.065142568	0.126264192	8.435824509	3.29E-17	5.41E-16
Ano5	694.7152025	-2.065176363	0.24482625	-8.43527343	3.30E-17	5.42E-16
Fam57b	79.27929523	-2.551998809	0.302632987	-8.432652475	3.38E-17	5.54E-16
Rhot2	586.7600704	-1.001576642	0.118970497	-8.418697649	3.81E-17	6.24E-16
Arhgap1	1010.739016	0.938607376	0.111507005	8.417474582	3.85E-17	6.30E-16
Hibadh	1430.18723	-1.014235461	0.120523343	-8.41526164	3.92E-17	6.41E-16
Fhl1	32316.23628	-1.739902972	0.206801288	-8.413404922	3.98E-17	6.51E-16
Cgref1	656.3869474	-2.068059841	0.245931961	-8.40907311	4.13E-17	6.74E-16
Adprhl1	679.6847509	-1.832212697	0.217975352	-8.405595765	4.26E-17	6.94E-16
Atp5d	2338.585839	-0.903371985	0.107569948	-8.397995948	4.54E-17	7.40E-16
Slc6a7	64.53281371	2.911809367	0.346732973	8.397843854	4.55E-17	7.40E-16
Uqcc	645.008567	-1.450544719	0.172738457	-8.397346762	4.57E-17	7.42E-16
Casp12	614.4490618	0.985445592	0.117359171	8.396834995	4.59E-17	7.45E-16
Stat3	2860.634451	0.814681929	0.097037628	8.395526022	4.64E-17	7.52E-16
Enpp1	767.8420755	1.473645267	0.175574339	8.393283862	4.73E-17	7.66E-16
Ephb2	235.6682383	1.759731479	0.209821159	8.386816104	4.99E-17	8.09E-16
C1qb	966.0424619	1.743159421	0.20791476	8.384009958	5.12E-17	8.27E-16
Plce1	1053.838156	0.96870554	0.115562585	8.382518804	5.18E-17	8.37E-16
Prss35	110.0218543	2.624019927	0.313109745	8.380511855	5.27E-17	8.51E-16
Crispld2	7058.831274	1.597277452	0.190667483	8.377293409	5.42E-17	8.73E-16
Cd55	1289.518958	1.270977634	0.151801683	8.372618834	5.64E-17	9.08E-16
Tmem117	331.5766009	-1.621680097	0.193755288	-8.369733375	5.77E-17	9.29E-16
Clec4n	90.57374277	1.967286855	0.235060435	8.369281101	5.80E-17	9.32E-16
Spg21	827.838646	1.063904498	0.127167319	8.366178575	5.95E-17	9.56E-16
Slc30a7	902.5276276	0.99400909	0.118905969	8.359623166	6.29E-17	1.01E-15
Usmg5	1316.040684	-1.042458871	0.124736046	-8.357318577	6.42E-17	1.03E-15
Akap6	1094.027533	-1.613121742	0.193024013	-8.35710395	6.43E-17	1.03E-15
Slc25a20	922.3092752	-1.240968734	0.148521945	-8.355457081	6.52E-17	1.04E-15
Prkaa2	1640.66287	-2.077522481	0.248684554	-8.354047101	6.60E-17	1.05E-15
Tmem8b	327.2381307	-1.521338561	0.182432262	-8.339196932	7.48E-17	1.19E-15
Ube2d1	852.7331861	-1.042986972	0.125083952	-8.338295644	7.54E-17	1.20E-15
Heatr7a	411.4661799	1.102651153	0.132318194	8.333329848	7.86E-17	1.25E-15
Map2k6	135.6066018	-1.805327567	0.216674391	-8.331984037	7.95E-17	1.27E-15
9330182L06Rik	50.06789784	2.595818535	0.311582667	8.331074884	8.01E-17	1.27E-15
Lrp8	65.47855699	2.530496875	0.30374761	8.330919446	8.02E-17	1.27E-15
Acsl1	5347.098229	-1.921592435	0.230672953	-8.330376026	8.06E-17	1.28E-15
0610031J06Rik	946.5505975	1.038282048	0.124670262	8.328225436	8.21E-17	1.30E-15
Antxr2	1177.174367	0.960406804	0.115343372	8.326501898	8.33E-17	1.32E-15
Tbc1d4	614.7391195	-1.241958145	0.149217162	-8.323158853	8.56E-17	1.36E-15
Serpinb6a	4354.183819	0.865747707	0.104191293	8.309213606	9.63E-17	1.52E-15
2310015B20Rik	73.74526425	-2.485211411	0.299155931	-8.307411452	9.78E-17	1.55E-15
Art1	1208.237811	-1.688821873	0.203361701	-8.304522761	1.00E-16	1.58E-15
AI646023	117.9179213	-2.040943231	0.245782719	-8.303851638	1.01E-16	1.59E-15
Cyth4	257.6576312	1.56886624	0.18900688	8.300577426	1.04E-16	1.63E-15
Clybl	350.5075387	-1.075235663	0.129578013	-8.297979216	1.06E-16	1.67E-15
Bcl3	160.5623331	1.846977276	0.222589018	8.297701707	1.06E-16	1.67E-15
Ptrh1	59.00408866	2.385318849	0.287657531	8.292217618	1.11E-16	1.75E-15
Pramef12	60.18148401	3.184424369	0.384246825	8.287444842	1.16E-16	1.81E-15
Taf7	254.5004994	-1.37877153	0.166368127	-8.287474035	1.16E-16	1.81E-15
Lrrc17	359.039148	1.789324529	0.215934223	8.286433251	1.17E-16	1.83E-15
1500011K16Rik	199.9154639	-1.381330526	0.166799436	-8.281386086	1.22E-16	1.91E-15
Glrb	73.53964786	2.296586594	0.277344618	8.280624327	1.23E-16	1.92E-15
Rassf5	186.4790682	1.428427514	0.172531294	8.279237222	1.24E-16	1.94E-15
Fam105a	125.9047715	1.694478196	0.204822042	8.272928907	1.31E-16	2.04E-15
Pgm1	411.9581701	1.401785145	0.169443135	8.272894302	1.31E-16	2.04E-15
Socs2	796.9986564	1.614893733	0.19521636	8.272327871	1.31E-16	2.05E-15
Ppib	1105.651215	0.942575123	0.113956183	8.27138202	1.32E-16	2.06E-15
Fxyd5	1743.321217	0.933785713	0.112905353	8.270517641	1.33E-16	2.07E-15
Plin4	3913.473672	-1.581638444	0.191246678	-8.270148566	1.34E-16	2.08E-15
Fosl2	1337.535842	0.882807835	0.10678819	8.266905099	1.37E-16	2.13E-15
5730403B10Rik	824.7143991	-1.124254676	0.136003501	-8.266365672	1.38E-16	2.14E-15
D0H4S114	5793.264158	-1.560447771	0.188809999	-8.264645833	1.40E-16	2.17E-15
Fam131a	246.1146332	-1.546803094	0.187172252	-8.264062001	1.41E-16	2.18E-15
Acad12	119.0702788	-1.829345759	0.221506221	-8.258665398	1.47E-16	2.28E-15
Sulf1	2399.818971	1.127482967	0.136530233	8.2581194	1.48E-16	2.29E-15
Zmat3	784.2465786	0.997871776	0.120872034	8.255605092	1.51E-16	2.33E-15
Pcca	460.4083096	-1.258588803	0.15250404	-8.252822686	1.55E-16	2.38E-15
Dnmt3a	1818.469782	-1.112178905	0.134799413	-8.250621246	1.58E-16	2.43E-15
Atp5e	1819.99212	-0.973008418	0.117999365	-8.245878401	1.64E-16	2.52E-15
Clcn3	618.5290171	-1.114868787	0.135227169	-8.244414178	1.66E-16	2.55E-15
Gpam	1076.981464	-1.79957361	0.218300064	-8.243578029	1.67E-16	2.57E-15
Rxrg	131.7430902	-1.62081128	0.196656263	-8.241849282	1.70E-16	2.60E-15
Slc5a7	35.76693488	3.418541575	0.414953267	8.238377296	1.75E-16	2.68E-15
Rragd	1472.702271	-1.528334248	0.185537847	-8.237317999	1.76E-16	2.70E-15
3425401B19Rik	3816.065612	-2.023991345	0.245761436	-8.235593732	1.79E-16	2.73E-15
Ktn1	2566.772167	-1.155897017	0.1404179	-8.231835244	1.84E-16	2.82E-15
Kcnj2	903.795725	-1.739704392	0.211401202	-8.229396869	1.88E-16	2.87E-15
Acads	729.6150187	-1.257356017	0.152796667	-8.228949237	1.89E-16	2.88E-15
Paip2b	731.1274745	-1.127880806	0.137101006	-8.226641357	1.93E-16	2.94E-15
Ptp4a3	2234.101604	-1.104205008	0.134245546	-8.225263651	1.95E-16	2.97E-15
Slc41a2	551.5884813	1.506208656	0.183175137	8.222778902	1.99E-16	3.03E-15
4930429F24Rik	262.3720318	-1.716275283	0.20896993	-8.213025109	2.16E-16	3.28E-15
Usp13	3415.219598	-1.900141234	0.231410511	-8.21112759	2.19E-16	3.33E-15
Ehd3	331.4834324	1.289502513	0.157150278	8.205537574	2.30E-16	3.48E-15
Cyb5r3	5170.974801	1.060839557	0.129453119	8.194777908	2.51E-16	3.81E-15
Aoc3	2537.546632	-1.117394671	0.136382878	-8.193071496	2.55E-16	3.86E-15
Macrod1	927.5711538	-1.605420675	0.196014267	-8.190325625	2.61E-16	3.94E-15
Cacng1	592.0547566	-1.275052763	0.15579602	-8.184116392	2.74E-16	4.15E-15
Cd14	212.8216032	1.771044531	0.216423244	8.183245481	2.76E-16	4.17E-15
Mrc1	1600.522064	1.433926893	0.175227532	8.183228282	2.76E-16	4.17E-15
Lrfn4	185.721081	1.451854452	0.1774584	8.181379145	2.81E-16	4.23E-15
Casz1	445.51326	-1.742302626	0.213062463	-8.177426472	2.90E-16	4.37E-15
Htatsf1	1936.996148	-0.816019016	0.099803656	-8.176243704	2.93E-16	4.41E-15
Bmpr1b	444.4440179	-1.62244007	0.19852749	-8.172369835	3.02E-16	4.55E-15
Oaf	1052.875624	1.340917435	0.164209464	8.165896198	3.19E-16	4.79E-15
Fitm2	540.059408	-1.388096473	0.170048507	-8.162944204	3.27E-16	4.91E-15
Cacna1s	4814.578674	-2.105602897	0.258081202	-8.15868369	3.39E-16	5.08E-15
Art3	1198.557183	-1.341176834	0.164481987	-8.153943539	3.52E-16	5.28E-15
Dusp13	193.2331608	-1.556475145	0.190985312	-8.149711237	3.65E-16	5.46E-15
Tppp	265.916126	-1.481892992	0.181912715	-8.146175975	3.76E-16	5.62E-15
Zfp385a	980.9064897	-0.860938232	0.105730322	-8.142775111	3.86E-16	5.77E-15
Csf2rb	560.8322525	1.314207219	0.161553093	8.134831667	4.13E-16	6.16E-15
Ndufb6	771.7056011	-0.929965722	0.11436332	-8.131678251	4.23E-16	6.31E-15
Nkiras1	264.2647922	-1.156810617	0.142308095	-8.128916474	4.33E-16	6.45E-15
Cav1	10104.9233	-0.881100073	0.108417357	-8.126928177	4.40E-16	6.55E-15
Car14	109.6169125	-2.376291447	0.292504636	-8.123944563	4.51E-16	6.71E-15
S100a1	592.069883	-1.074836762	0.132356081	-8.120796211	4.63E-16	6.88E-15
Car3	34239.37722	-1.679265983	0.206838375	-8.118735127	4.71E-16	6.99E-15
Bop1	670.2025928	1.298216638	0.16004478	8.111583759	5.00E-16	7.41E-15
Phkb	974.6091692	-1.342807988	0.165543724	-8.111500407	5.00E-16	7.41E-15
Sugp2	382.3513529	-1.131708486	0.139542998	-8.110105845	5.06E-16	7.49E-15
2010002N04Rik	559.7293431	1.615780901	0.19924536	8.109503262	5.08E-16	7.52E-15
L2hgdh	302.6522038	-1.394193668	0.17192489	-8.109318342	5.09E-16	7.52E-15
Cav2	2501.684914	-0.844705889	0.104202223	-8.106409494	5.21E-16	7.70E-15
Mccc2	383.3668482	-1.292900175	0.159556719	-8.103075697	5.36E-16	7.91E-15
Ror2	171.2577872	1.456978149	0.179832781	8.101849636	5.41E-16	7.98E-15
Hpgds	113.8320551	1.767033245	0.218208834	8.097899658	5.59E-16	8.24E-15
Slc25a10	428.1828006	-1.054175552	0.130260943	-8.092798404	5.83E-16	8.58E-15
Lyrm7	78.48548536	-1.88975477	0.233529581	-8.092143031	5.86E-16	8.62E-15
Clpb	458.3663052	-1.020904302	0.126270917	-8.08503118	6.21E-16	9.13E-15
Chsy1	707.6311906	1.412179362	0.174669974	8.084843241	6.22E-16	9.13E-15
Ppif	218.6390255	-1.594914641	0.197347409	-8.081761249	6.38E-16	9.36E-15
Pdlim1	2788.531814	-1.369942914	0.169600913	-8.077450137	6.61E-16	9.69E-15
Trp53inp2	6307.554025	-1.027975684	0.127270741	-8.07707785	6.63E-16	9.71E-15
Best3	59.35512795	-2.311392042	0.286258752	-8.074485142	6.78E-16	9.90E-15
Tlr7	148.3465569	1.698089418	0.21030131	8.074554653	6.77E-16	9.90E-15
Mettl22	252.3326663	-1.557158708	0.192929362	-8.071133847	6.96E-16	1.02E-14
Fras1	443.6824401	-1.476617289	0.183076098	-8.065592948	7.29E-16	1.06E-14
Mrpl12	871.6275228	-0.99302444	0.123180222	-8.061557477	7.53E-16	1.10E-14
Gpcpd1	1221.725702	-1.013136433	0.125717208	-8.058852507	7.70E-16	1.12E-14
Hspb3	145.7519315	-1.671832643	0.207452224	-8.058880325	7.70E-16	1.12E-14
Pdk1	1483.347693	-1.295642911	0.160768844	-8.05904229	7.69E-16	1.12E-14
Pgap1	293.4384831	1.327514347	0.164888804	8.050967179	8.21E-16	1.19E-14
Tlr13	83.74044055	1.957620256	0.243189741	8.049764976	8.30E-16	1.20E-14
Cxcl12	8394.602018	1.020876612	0.126828078	8.049294955	8.33E-16	1.21E-14
Ryk	2219.632313	0.802315276	0.099705535	8.046847898	8.50E-16	1.23E-14
Nlrc3	164.8096682	-2.367554589	0.294236912	-8.046422774	8.52E-16	1.23E-14
Gpx7	845.1591544	0.949077403	0.117962714	8.045571113	8.58E-16	1.24E-14
Slain2	2047.853502	-0.902609015	0.112192832	-8.045157578	8.61E-16	1.24E-14
Adamts20	227.2113831	-1.828362257	0.227292412	-8.044097225	8.69E-16	1.25E-14
Slc25a12	2696.894421	-1.521866412	0.189213463	-8.043119084	8.76E-16	1.26E-14
Dcun1d2	470.0440085	-1.125427578	0.139964242	-8.040822156	8.92E-16	1.29E-14
Rgl1	1791.454518	1.131240184	0.140732381	8.038236666	9.11E-16	1.31E-14
Gstz1	823.3265324	-1.242139358	0.154543355	-8.037481491	9.17E-16	1.32E-14
Tmem86a	345.5342071	1.260366076	0.156809123	8.037581317	9.16E-16	1.32E-14
Mavs	872.1308724	-1.372241529	0.17074486	-8.036795522	9.22E-16	1.32E-14
Lingo3	60.52656632	-2.698739636	0.335901606	-8.034315957	9.41E-16	1.35E-14
Lpl	25407.02388	-1.590130819	0.197943985	-8.033236346	9.49E-16	1.36E-14
Fam195a	162.1480653	-1.568014938	0.195217063	-8.032161281	9.58E-16	1.37E-14
Chst2	445.7540054	1.517661298	0.189139819	8.02401794	1.02E-15	1.46E-14
Sfrp4	1603.074509	1.419996612	0.17708539	8.018711271	1.07E-15	1.53E-14
Sh3bp2	157.4730317	1.52405956	0.190078022	8.018073526	1.07E-15	1.53E-14
Snx2	1423.735184	0.826670213	0.103106558	8.017629835	1.08E-15	1.54E-14
Gyg	2696.180559	-1.298624653	0.161987605	-8.016814961	1.09E-15	1.55E-14
Dok5	132.5245122	-1.565155977	0.19523751	-8.016676597	1.09E-15	1.55E-14
Mylk4	696.1037809	-2.29363834	0.286306252	-8.01113606	1.14E-15	1.62E-14
Coro6	1116.535435	-2.125085221	0.265312023	-8.009758452	1.15E-15	1.63E-14
Atpaf1	373.6318651	-1.194958045	0.149203702	-8.008903474	1.16E-15	1.64E-14
Etl4	1270.525277	-1.343581778	0.167779829	-8.008005423	1.17E-15	1.65E-14
Krt222	85.35472215	-2.064966306	0.257896128	-8.006969026	1.18E-15	1.67E-14
Tcfl5	87.94237406	2.204304477	0.275390679	8.004281364	1.20E-15	1.70E-14
B230120H23Rik	3853.370932	-1.42272359	0.17780379	-8.001649398	1.23E-15	1.74E-14
Cox10	386.4135606	-1.115387582	0.139450427	-7.998452259	1.26E-15	1.78E-14
Hbegf	774.7650778	1.547757039	0.193514133	7.998160202	1.26E-15	1.78E-14
G0s2	320.7205666	-1.595583139	0.199705766	-7.989669844	1.35E-15	1.91E-14
Ppp1r3a	1717.905293	-2.162224523	0.270695212	-7.987671844	1.38E-15	1.94E-14
Tfrc	2354.31637	-1.778067359	0.222622398	-7.986920336	1.38E-15	1.95E-14
Ccr1	110.4158913	1.890022773	0.236650643	7.98655244	1.39E-15	1.95E-14
Gm1078	124.6423513	-3.236268566	0.405307749	-7.984719206	1.41E-15	1.98E-14
Cox4i1	5418.240451	-0.887751956	0.111222906	-7.981736745	1.44E-15	2.03E-14
D630003M21Rik	111.5823356	-1.966985498	0.246703705	-7.973068322	1.55E-15	2.17E-14
C1qa	1142.167831	1.597124891	0.200337598	7.972167515	1.56E-15	2.19E-14
Tcea3	1280.129358	-1.815776143	0.228004755	-7.963764356	1.67E-15	2.34E-14
Tpcn2	198.5414435	1.393365288	0.175103754	7.957369588	1.76E-15	2.46E-14
Cnbp	5505.134955	-0.766209032	0.096294913	-7.956900432	1.76E-15	2.47E-14
Cldn1	248.1938285	-1.343182299	0.168833389	-7.955667436	1.78E-15	2.49E-14
Ccdc122	99.56265145	1.732915306	0.217870198	7.953888714	1.81E-15	2.53E-14
Abca8a	972.6625435	-1.218230239	0.153230192	-7.95032767	1.86E-15	2.60E-14
Kcna1	1036.731395	-1.149185354	0.144574762	-7.94872725	1.88E-15	2.63E-14
Gm12070	571.343528	-1.179670883	0.148436653	-7.947301839	1.91E-15	2.66E-14
Kcng4	48.01802313	-3.102753112	0.390461606	-7.946371838	1.92E-15	2.68E-14
Cxcl13	40.43256389	4.296934654	0.541033829	7.942081293	1.99E-15	2.77E-14
Eno2	117.6691626	1.805704086	0.227368648	7.941746139	1.99E-15	2.77E-14
Syk	241.0531496	1.36672221	0.172167464	7.93833038	2.05E-15	2.85E-14
Slc26a10	69.60173238	-1.967643237	0.248151312	-7.929207484	2.21E-15	3.06E-14
Cd36	11350.02103	-1.332159691	0.168031206	-7.928049337	2.23E-15	3.09E-14
Ms4a7	95.98689634	1.964419321	0.247780798	7.928053092	2.23E-15	3.09E-14
Synpo2	4127.757876	-1.878442346	0.236947184	-7.927683777	2.23E-15	3.09E-14
Dynll2	2591.640998	-0.99417234	0.12547137	-7.923499535	2.31E-15	3.20E-14
Pde4a	305.4516218	-1.215484932	0.153418161	-7.922692613	2.32E-15	3.21E-14
6330578E17Rik	1710.739212	-0.830045149	0.104798051	-7.920425423	2.37E-15	3.27E-14
Pik3r5	120.9688009	1.894848061	0.239253492	7.919834518	2.38E-15	3.28E-14
Slco2a1	881.6254166	1.165483783	0.147195014	7.917956936	2.41E-15	3.33E-14
Slc38a4	365.6430905	-2.088377551	0.263809469	-7.916234251	2.45E-15	3.37E-14
Podn	698.5506086	1.078587047	0.136252753	7.916075251	2.45E-15	3.37E-14
Cox8b	1453.62688	-1.691461716	0.213745423	-7.91344064	2.50E-15	3.44E-14
Vldlr	1707.98783	-1.702724045	0.215326507	-7.907637892	2.62E-15	3.61E-14
Agpat2	398.7387584	-1.318077613	0.166690302	-7.907344316	2.63E-15	3.61E-14
Cpz	665.3101928	-2.324938439	0.294066012	-7.906178691	2.65E-15	3.64E-14
Aatk	551.0141682	-1.320057779	0.16718555	-7.895764773	2.89E-15	3.96E-14
Sorbs1	4335.794157	-1.271466619	0.161168224	-7.889065158	3.04E-15	4.17E-14
Camk2b	1180.00284	-1.642730547	0.208296825	-7.886488639	3.11E-15	4.25E-14
Cse1l	904.7159248	-0.936198162	0.11873228	-7.884950625	3.15E-15	4.30E-14
Fgfr1	3887.664638	0.70139254	0.088976911	7.882860058	3.20E-15	4.37E-14
Rbm20	368.3377267	-1.625725963	0.206329993	-7.879251758	3.29E-15	4.50E-14
Snx9	1280.711412	1.166292136	0.148038602	7.878297432	3.32E-15	4.53E-14
Lace1	164.908391	-1.526537976	0.193899268	-7.872840311	3.47E-15	4.73E-14
Xirp1	4083.088792	-2.140307172	0.272032222	-7.867844305	3.61E-15	4.91E-14
Txn2	1527.967765	-0.901743513	0.114685811	-7.862729559	3.76E-15	5.11E-14
Sdhd	2230.612649	-0.9358017	0.119051824	-7.860456659	3.83E-15	5.20E-14
Cpm	535.5539443	-1.753309723	0.223179167	-7.856063574	3.96E-15	5.39E-14
Mllt3	490.1812809	-1.114299495	0.141913724	-7.851950207	4.10E-15	5.56E-14
Mb	22688.47041	-2.103797806	0.268076623	-7.847748074	4.24E-15	5.75E-14
Bicc1	965.9988	1.048649964	0.133672474	7.844920738	4.33E-15	5.87E-14
Kidins220	2355.546193	0.905841386	0.115486639	7.843689905	4.37E-15	5.92E-14
Ndufb4	990.2122131	-0.963177907	0.122835968	-7.841171652	4.46E-15	6.04E-14
Hcfc1r1	996.7083614	-1.00022318	0.127597495	-7.838893556	4.55E-15	6.14E-14
Nat8l	183.9030568	-1.748754735	0.223214971	-7.834397148	4.71E-15	6.36E-14
Ndufa11	827.6731091	-0.990680972	0.126487329	-7.832254634	4.79E-15	6.47E-14
Fam198b	2745.254182	0.961751322	0.122867271	7.827563148	4.97E-15	6.71E-14
Ldha	9895.57954	-0.924973142	0.118177563	-7.826977627	5.00E-15	6.73E-14
Ppara	393.4632767	-2.300401704	0.293943283	-7.826005335	5.04E-15	6.78E-14
Cstb	592.9201193	1.342635688	0.171671036	7.820979714	5.24E-15	7.05E-14
Atp6v0e2	331.3065571	-1.493297844	0.190956571	-7.820091421	5.28E-15	7.10E-14
Csde1	9848.254813	-0.896213328	0.114655453	-7.816578337	5.43E-15	7.29E-14
Icam1	322.5361447	1.102215862	0.141010507	7.816551315	5.43E-15	7.29E-14
Mgst3	773.1606781	-0.981448488	0.125617002	-7.81302272	5.58E-15	7.49E-14
Tmem182	727.9417437	-1.955764338	0.250323975	-7.812932584	5.59E-15	7.49E-14
Mrpl37	570.7954294	-0.932625232	0.119400995	-7.810866484	5.68E-15	7.60E-14
Agtpbp1	705.8342326	-1.05333035	0.134924844	-7.806793187	5.87E-15	7.84E-14
Fndc4	578.0235473	1.311139629	0.167949911	7.806730113	5.87E-15	7.84E-14
Crispld1	386.4550815	-1.016461024	0.130295452	-7.801201114	6.13E-15	8.19E-14
Pcp4l1	942.2348648	-1.490628599	0.191078278	-7.80114106	6.13E-15	8.19E-14
Ripk3	145.3472533	1.924301392	0.246724065	7.799406977	6.22E-15	8.29E-14
Zfp36l2	2911.572595	0.992956255	0.127324917	7.798601229	6.26E-15	8.34E-14
Fam171a2	275.480762	1.134791712	0.145605403	7.793609906	6.51E-15	8.66E-14
Mrpl1	345.321638	-1.064089052	0.136532108	-7.79369093	6.51E-15	8.66E-14
Rnf115	1999.986215	-1.583882076	0.203254073	-7.792621594	6.56E-15	8.72E-14
Tmem64	2202.6967	-1.132697638	0.145380357	-7.791270154	6.63E-15	8.81E-14
Atp2a1	68950.2058	-2.08561361	0.267805941	-7.787779468	6.82E-15	9.05E-14
Pank1	260.5361224	-1.741961778	0.223872864	-7.781031363	7.19E-15	9.54E-14
Deb1	293.6553808	-1.21238843	0.155843021	-7.77954909	7.28E-15	9.64E-14
Prnp	5839.755332	0.767698815	0.098701678	7.777971279	7.37E-15	9.76E-14
Il3ra	176.7600097	1.506829182	0.193875978	7.772129382	7.72E-15	1.02E-13
Tmod1	776.6524486	-1.702041613	0.219113011	-7.767871057	7.98E-15	1.05E-13
Atp1b4	399.1591445	-1.723231037	0.22186173	-7.767139645	8.03E-15	1.06E-13
Sema4d	324.0925412	-1.637362315	0.210826663	-7.766391093	8.08E-15	1.07E-13
Uqcrh	3043.441898	-0.857160594	0.110425419	-7.762348594	8.34E-15	1.10E-13
Kpna1	1392.875949	-1.059599336	0.136515608	-7.761744975	8.38E-15	1.10E-13
Pdss2	136.6002031	-1.532488413	0.197446284	-7.761545986	8.39E-15	1.10E-13
Pgk1	5055.567705	-0.928445315	0.119642663	-7.760152505	8.48E-15	1.12E-13
Nckap1l	239.057966	1.467089942	0.189131802	7.756971219	8.70E-15	1.14E-13
Mylk3	48.37730472	-2.592810409	0.334418615	-7.753188053	8.96E-15	1.18E-13
Snx7	703.9783953	1.048919697	0.135453157	7.743781818	9.65E-15	1.27E-13
Rad23a	597.096255	-0.96373884	0.12445726	-7.743532535	9.67E-15	1.27E-13
Asah1	1811.134071	1.032050404	0.133348163	7.739517202	9.98E-15	1.31E-13
Car4	174.8571229	-1.537024776	0.198867173	-7.728901424	1.08E-14	1.42E-13
Lrrc38	113.3845544	-3.277959113	0.424282937	-7.725880133	1.11E-14	1.45E-13
Camta1	641.5179384	-1.490041318	0.19303366	-7.719075099	1.17E-14	1.53E-13
Fam120c	535.5665629	-1.120843726	0.145250015	-7.71665136	1.19E-14	1.56E-13
Cd248	1953.442416	1.31905053	0.170987154	7.714325306	1.22E-14	1.59E-13
Coq3	255.4911416	-1.373777941	0.178098462	-7.713586777	1.22E-14	1.59E-13
Gys1	3110.849939	-1.569917803	0.203573425	-7.711801279	1.24E-14	1.62E-13
Nt5c3	522.1746914	-0.905177321	0.117429258	-7.708277637	1.28E-14	1.66E-13
Ibtk	1322.899668	-0.968751687	0.125685996	-7.707713809	1.28E-14	1.67E-13
Plekhb1	439.616147	-1.443048123	0.187318501	-7.703713802	1.32E-14	1.72E-13
Nucb1	3841.088584	0.773116514	0.100538776	7.689734724	1.47E-14	1.91E-13
Usp47	3931.926642	-1.05818007	0.137622129	-7.689025586	1.48E-14	1.92E-13
Fbxo3	1158.493719	-0.78160293	0.101756863	-7.681083168	1.58E-14	2.05E-13
Cd200r4	33.02464298	3.96885866	0.516832599	7.679195682	1.60E-14	2.07E-13
Cd84	144.565909	1.549193577	0.2018335	7.675601796	1.65E-14	2.13E-13
Ephx2	594.5569186	-1.975932181	0.257478975	-7.674149619	1.67E-14	2.15E-13
Asb16	115.7505241	-2.398550678	0.312691052	-7.67067258	1.71E-14	2.21E-13
Mrpl18	734.60596	-0.905036361	0.118093083	-7.663754203	1.81E-14	2.33E-13
Irak3	394.6424553	1.018475588	0.132994882	7.658005851	1.89E-14	2.44E-13
Eps8	691.0146675	0.993991542	0.129806331	7.657496608	1.90E-14	2.44E-13
Lrp3	337.7058339	1.04568704	0.136557281	7.657497512	1.90E-14	2.44E-13
Plxnb2	1814.492591	0.970341023	0.126738101	7.656269217	1.91E-14	2.46E-13
Polm	145.7349482	1.506706214	0.197088948	7.64480317	2.09E-14	2.69E-13
Fundc2	1816.145615	-0.921473514	0.120543778	-7.644305879	2.10E-14	2.70E-13
1810014B01Rik	104.1231026	-1.665279857	0.21796184	-7.640235831	2.17E-14	2.79E-13
Bnc2	195.8292617	1.425758967	0.186636433	7.639231779	2.19E-14	2.80E-13
Vdac2	2432.810802	-0.738362418	0.096659809	-7.638773833	2.19E-14	2.81E-13
Ptpn23	529.5236409	0.915724777	0.119957981	7.633712802	2.28E-14	2.92E-13
Gpr81	194.7616631	-1.982906058	0.259884767	-7.629943388	2.35E-14	3.01E-13
Itgbl1	7899.407568	0.82250901	0.107872112	7.62485311	2.44E-14	3.12E-13
Nfs1	680.0235323	-0.90934101	0.119259481	-7.624894906	2.44E-14	3.12E-13
Rassf3	1200.847579	-1.198396433	0.157169361	-7.624873087	2.44E-14	3.12E-13
Pdgfra	2892.313988	1.384292623	0.181645758	7.620836507	2.52E-14	3.22E-13
Pcdh7	542.7320184	1.095350986	0.143751607	7.619747779	2.54E-14	3.24E-13
Sfxn3	1372.401911	1.097786842	0.144091032	7.618703472	2.56E-14	3.27E-13
Ppp2r5a	1678.032738	-0.826187803	0.108469957	-7.61674318	2.60E-14	3.31E-13
Wisp1	1181.919604	1.343877471	0.176483878	7.61473221	2.64E-14	3.36E-13
Antxr1	7986.486347	1.169473697	0.153597077	7.613905929	2.66E-14	3.38E-13
Zdhhc23	72.96040526	-2.40972272	0.316580027	-7.611733261	2.70E-14	3.44E-13
Coq6	194.9052807	-1.196482944	0.157198868	-7.611269441	2.71E-14	3.45E-13
Fry	1168.041535	-1.210396094	0.159032223	-7.611011593	2.72E-14	3.45E-13
Ptpn6	129.1374118	1.531723048	0.201270191	7.610282697	2.73E-14	3.47E-13
Emid2	62.52296838	-2.613547835	0.343432132	-7.610085344	2.74E-14	3.47E-13
Mesdc1	481.1388996	0.952581316	0.125244301	7.605785703	2.83E-14	3.58E-13
Aes	4425.787822	-0.831948935	0.109538316	-7.59504955	3.08E-14	3.89E-13
Ces1d	1018.719939	-1.813829299	0.238925504	-7.59161023	3.16E-14	3.99E-13
As3mt	409.5046976	-1.084819503	0.142982314	-7.587088726	3.27E-14	4.13E-13
Tex2	798.2402235	-1.051619965	0.138754293	-7.579008519	3.48E-14	4.39E-13
Oplah	439.2343645	-1.06727967	0.14087133	-7.576273137	3.56E-14	4.48E-13
Ndufaf4	474.2255219	-0.959055906	0.126591965	-7.575961907	3.56E-14	4.49E-13
Rnf180	98.97801274	1.76786404	0.233371527	7.575320198	3.58E-14	4.51E-13
Npl	87.65480061	2.041667483	0.269541696	7.574588698	3.60E-14	4.53E-13
Ankrd52	1274.320815	-1.177686846	0.155492772	-7.5739009	3.62E-14	4.55E-13
Lxn	294.9119534	1.173393943	0.154992404	7.570654495	3.71E-14	4.66E-13
Ablim2	400.441529	-1.157530937	0.153021392	-7.564504026	3.89E-14	4.89E-13
Vgll3	483.0042148	1.259313436	0.166487896	7.563993947	3.91E-14	4.90E-13
Asb8	722.7285673	-0.864862682	0.11435496	-7.562966053	3.94E-14	4.94E-13
C1rl	162.7041909	1.341409367	0.17774491	7.546822963	4.46E-14	5.59E-13
Myo18a	2639.579282	-1.313548863	0.174062802	-7.54640768	4.47E-14	5.60E-13
Aldh4a1	710.6129326	-1.87703123	0.248819763	-7.543738527	4.57E-14	5.71E-13
Prkaca	2167.192593	-0.978561298	0.129738417	-7.542571585	4.61E-14	5.76E-13
Actn1	2449.098218	1.216221948	0.161265743	7.541725365	4.64E-14	5.79E-13
Neu1	478.4513131	1.105578541	0.146655723	7.538597994	4.75E-14	5.93E-13
Tor2a	262.8010903	1.115247069	0.147951592	7.537918693	4.78E-14	5.95E-13
Fcgr2b	398.4576859	1.874783216	0.248724312	7.537595355	4.79E-14	5.96E-13
Pkd1	3942.479472	1.023011906	0.135738456	7.536640221	4.82E-14	6.00E-13
Glb1l2	586.7998898	-1.508843881	0.20022215	-7.535848943	4.85E-14	6.03E-13
Bst1	86.62439842	1.68056497	0.22302439	7.535341628	4.87E-14	6.05E-13
Lpin1	1568.688003	-1.319058603	0.175084779	-7.533827954	4.93E-14	6.12E-13
Spag7	819.8169106	-0.836342504	0.111114354	-7.526862855	5.20E-14	6.45E-13
Stim1	2268.406097	-1.373602372	0.182565575	-7.523884893	5.32E-14	6.59E-13
Pigp	513.4303539	-0.88943138	0.118297091	-7.518624307	5.54E-14	6.86E-13
Tshz3	271.0274147	1.156546567	0.153950079	7.512477927	5.80E-14	7.18E-13
Adamtsl2	64.375421	-2.430568389	0.323571212	-7.511695408	5.84E-14	7.22E-13
E130012A19Rik	53.5202248	2.232062708	0.297165361	7.511180651	5.86E-14	7.24E-13
Fgf1	901.7503343	-1.41241501	0.188210685	-7.504435841	6.17E-14	7.62E-13
Fastk	965.4419795	-0.852211545	0.113594464	-7.502227806	6.27E-14	7.75E-13
Phka1	1392.142514	-1.791265021	0.238834211	-7.500035324	6.38E-14	7.87E-13
Hrasls	247.4055725	-1.356900121	0.180942999	-7.499047376	6.43E-14	7.92E-13
Pros1	2015.08446	0.903060509	0.120425159	7.498935595	6.43E-14	7.92E-13
Mal	1140.998892	-1.569036302	0.20956814	-7.486998277	7.05E-14	8.67E-13
Fxyd6	4476.845098	0.663513154	0.088626387	7.486632109	7.07E-14	8.69E-13
Enpp4	590.9048595	-0.953077491	0.127314502	-7.486008847	7.10E-14	8.73E-13
Aldh2	3137.271087	-0.943646078	0.12615558	-7.480018539	7.43E-14	9.13E-13
Mcoln2	45.61719816	2.368187517	0.316819224	7.474885803	7.73E-14	9.48E-13
Mrpl44	292.3334725	-1.065588264	0.14257495	-7.47388136	7.79E-14	9.55E-13
Aak1	1659.315459	0.975004672	0.130484125	7.472209151	7.89E-14	9.66E-13
Tnfrsf10b	250.5628931	1.132501661	0.151612273	7.469722845	8.04E-14	9.84E-13
Sec31b	111.9710291	-1.894407189	0.253633107	-7.46908483	8.08E-14	9.88E-13
4933439F18Rik	898.4004395	-0.968138656	0.12962855	-7.468560398	8.11E-14	9.91E-13
Dpy19l3	315.775431	1.07208598	0.143571491	7.467262297	8.19E-14	1.00E-12
Idh2	4638.448161	-1.537207158	0.205870128	-7.466878126	8.21E-14	1.00E-12
6330409N04Rik	281.7545092	-1.204277264	0.161394767	-7.461687175	8.54E-14	1.04E-12
Ripk1	725.1807817	0.912185102	0.122268653	7.460498482	8.62E-14	1.05E-12
Tspan12	580.3330857	-0.929849677	0.124647555	-7.459830856	8.66E-14	1.06E-12
Atp8a1	420.7708721	-1.072834671	0.143837409	-7.458662389	8.74E-14	1.06E-12
Limd2	305.7564604	1.074811552	0.144160793	7.45564398	8.94E-14	1.09E-12
Ttc39c	142.2821033	1.35261896	0.181466428	7.453824776	9.07E-14	1.10E-12
Pank4	222.5156147	-1.172736128	0.157337438	-7.453636877	9.08E-14	1.10E-12
Ramp1	647.3587193	-1.193222068	0.160099143	-7.4530197	9.12E-14	1.11E-12
Fam70b	172.969961	-1.27738633	0.171539714	-7.446592417	9.58E-14	1.16E-12
D17H6S56E-3	54.00101827	-2.223072543	0.29865636	-7.443580117	9.80E-14	1.19E-12
Ppap2c	138.8308614	1.42509146	0.191479116	7.442542512	9.88E-14	1.20E-12
2310050B05Rik	313.8524645	-2.184089089	0.293675154	-7.437091843	1.03E-13	1.25E-12
Dnajb4	2110.217676	-1.048428768	0.140994253	-7.435968104	1.04E-13	1.25E-12
E030010A14Rik	154.4775546	1.686312574	0.2267753	7.436050456	1.04E-13	1.25E-12
P2ry1	82.122434	-1.821398356	0.244948127	-7.435853372	1.04E-13	1.25E-12
Lbp	5013.209117	1.495272681	0.20111441	7.434935585	1.05E-13	1.26E-12
Ccr2	559.9839311	1.822299739	0.245120445	7.434303314	1.05E-13	1.27E-12
Arsj	114.2484025	1.745288056	0.234908159	7.429661288	1.09E-13	1.31E-12
Ndufa6	1146.834635	-1.056388197	0.14219375	-7.429216827	1.09E-13	1.32E-12
Socs7	862.9079474	-1.199890164	0.161541552	-7.427749387	1.10E-13	1.33E-12
Nr1h4	20.37248306	4.630827667	0.623740977	7.424280014	1.13E-13	1.36E-12
Pick1	213.0282689	-1.317043091	0.177405271	-7.423923091	1.14E-13	1.37E-12
Dyrk1b	503.0408353	-1.310779175	0.176624895	-7.421259467	1.16E-13	1.39E-12
Naa50	4715.118174	-0.834939161	0.112515696	-7.420646098	1.17E-13	1.40E-12
Col8a2	1931.498821	0.845512683	0.114020114	7.415469561	1.21E-13	1.45E-12
Tmem169	31.83945235	-3.158790156	0.426208414	-7.411374464	1.25E-13	1.50E-12
Dmkn	49.25001897	2.257099389	0.304577621	7.410588418	1.26E-13	1.50E-12
Cacna2d1	4888.317199	-1.660219398	0.224122345	-7.407647821	1.29E-13	1.54E-12
Eepd1	466.6668189	-1.219030042	0.164570508	-7.40734203	1.29E-13	1.54E-12
Creb3l3	45.26684822	-2.775038453	0.374897959	-7.402116725	1.34E-13	1.60E-12
Pdgfrb	4165.308134	1.492408329	0.201625621	7.401878396	1.34E-13	1.60E-12
Sel1l3	782.7726718	-1.024505385	0.138413803	-7.401757376	1.34E-13	1.60E-12
1700019L03Rik	39.30023247	2.616378655	0.354468936	7.38112255	1.57E-13	1.87E-12
Ap4s1	445.3232759	-0.904903859	0.122615095	-7.380036384	1.58E-13	1.88E-12
Gstp2	212.2291089	-1.39140913	0.188686024	-7.374203463	1.65E-13	1.97E-12
Duoxa1	169.1977856	1.851605321	0.251204432	7.370910241	1.69E-13	2.02E-12
Ssx2ip	359.1873167	-1.107168173	0.150337164	-7.364567389	1.78E-13	2.11E-12
Exoc6	692.7255861	-1.308778386	0.177800902	-7.360920958	1.83E-13	2.17E-12
Adh7	119.0364174	1.46537959	0.199151041	7.358131714	1.87E-13	2.21E-12
Dpp7	185.7480499	1.330123482	0.180862695	7.354327447	1.92E-13	2.28E-12
Plxdc1	318.9487942	1.522003471	0.206959782	7.354102585	1.92E-13	2.28E-12
Pgam1	2161.732624	1.205898787	0.164052769	7.350676198	1.97E-13	2.33E-12
Myo1e	2058.148905	1.315620788	0.179012133	7.349338655	1.99E-13	2.36E-12
Cap1	2865.500346	0.9693806	0.132065549	7.340147422	2.13E-13	2.52E-12
Chi3l3	53.27613325	3.577173512	0.487343484	7.340148428	2.13E-13	2.52E-12
4930471M23Rik	542.3075459	1.048786117	0.142919986	7.338274706	2.16E-13	2.55E-12
Ubqln4	788.6821869	-0.884973183	0.120629893	-7.336267651	2.20E-13	2.59E-12
S1pr2	523.8212061	1.358058174	0.185118599	7.336151964	2.20E-13	2.59E-12
Cd44	2248.345226	1.67404097	0.228249557	7.334257255	2.23E-13	2.63E-12
Acsl6	148.4934691	-1.56671318	0.213857409	-7.325971028	2.37E-13	2.79E-12
Slc25a23	482.2371449	-0.859896117	0.11737929	-7.325790728	2.37E-13	2.79E-12
Tcn2	1075.07202	0.957940027	0.130864089	7.320113832	2.48E-13	2.91E-12
Fhl3	1166.657859	-1.696807918	0.231991547	-7.314093713	2.59E-13	3.04E-12
Ikbke	101.0337841	1.639286697	0.224137094	7.31376796	2.60E-13	3.05E-12
Pi4k2b	505.6364709	0.90605173	0.123886797	7.313545529	2.60E-13	3.05E-12
Hccs	548.0379553	-1.02403178	0.140080068	-7.310331855	2.66E-13	3.12E-12
B4galnt1	110.05228	1.572466084	0.215163069	7.308252716	2.71E-13	3.17E-12
Scarf2	1269.785345	0.796025189	0.108924465	7.308047742	2.71E-13	3.17E-12
Slc22a3	173.3904561	-1.651836695	0.22608698	-7.306200025	2.75E-13	3.21E-12
Gpx1	2975.152609	0.764403597	0.104633327	7.305546161	2.76E-13	3.23E-12
Mrpl51	836.7317344	-0.979915783	0.134178843	-7.30305733	2.81E-13	3.29E-12
Pik3r2	833.1884004	0.874559937	0.119779617	7.301408688	2.85E-13	3.32E-12
Opa1	1496.284763	-0.978708476	0.134114146	-7.297578243	2.93E-13	3.42E-12
Tmem50a	2009.035016	0.830181343	0.113797032	7.295281182	2.98E-13	3.47E-12
C2cd2	792.3139411	-1.019198962	0.139795554	-7.290639329	3.08E-13	3.59E-12
Clstn3	48.26027142	-2.098638564	0.287863281	-7.290400353	3.09E-13	3.60E-12
Hspa9	5663.592204	-0.807750652	0.110797092	-7.290359649	3.09E-13	3.60E-12
Tnfsf11	20.02959608	4.574266013	0.627600977	7.288494093	3.13E-13	3.64E-12
Scn4a	1105.246119	-2.021817788	0.277457617	-7.286942801	3.17E-13	3.68E-12
Vamp1	132.6590427	-1.403074545	0.192595183	-7.285096758	3.21E-13	3.73E-12
Esrrb	203.954528	-2.020047147	0.277298724	-7.284732927	3.22E-13	3.74E-12
Klhdc1	166.8776982	-1.492740885	0.204920874	-7.284474506	3.23E-13	3.74E-12
Mmd	1162.139481	-1.060529329	0.145620062	-7.282851785	3.27E-13	3.79E-12
Gm6307	46.76779993	-2.44510843	0.335921511	-7.278808737	3.37E-13	3.90E-12
Fermt3	114.0000318	1.562592572	0.214853259	7.272836256	3.52E-13	4.07E-12
Ccdc109b	180.5755085	1.373939489	0.188930186	7.272207344	3.54E-13	4.09E-12
Clec4d	27.62464864	3.252534513	0.447775282	7.263765204	3.76E-13	4.35E-12
Slc39a12	30.37459078	3.607416634	0.496844543	7.260654635	3.85E-13	4.45E-12
Kank4	153.3065613	-1.658982811	0.228517442	-7.259764485	3.88E-13	4.47E-12
Hif1an	1420.793575	-1.079692152	0.148765235	-7.257691282	3.94E-13	4.54E-12
Lmod2	6170.374329	-1.884817228	0.259748157	-7.256325704	3.98E-13	4.58E-12
Magix	96.5301636	-1.929899901	0.266019826	-7.254722055	4.02E-13	4.63E-12
Sec14l5	97.5391458	-2.171861125	0.299426247	-7.253409307	4.06E-13	4.67E-12
Hspa12b	453.8039419	-0.944044675	0.130164108	-7.252726511	4.08E-13	4.69E-12
Bnip3	3752.558015	-1.277183256	0.176206786	-7.248206974	4.22E-13	4.85E-12
9930013L23Rik	1595.788922	3.685994145	0.508679181	7.246206024	4.29E-13	4.92E-12
Fam160a1	429.1821739	-1.795762614	0.247956443	-7.242250255	4.41E-13	5.06E-12
Phc2	1323.335618	0.785130713	0.108422232	7.241418068	4.44E-13	5.09E-12
Mrpl45	499.407171	-0.998517769	0.137913999	-7.240148056	4.48E-13	5.13E-12
Msi2	2294.9941	-1.02600619	0.141744109	-7.23843973	4.54E-13	5.19E-12
Eprs	4037.071257	-0.834143511	0.115246273	-7.237921807	4.56E-13	5.21E-12
Cog6	840.3548811	-0.77899826	0.107652588	-7.236224178	4.61E-13	5.27E-12
Plek	348.3905152	1.787598012	0.247040579	7.236050134	4.62E-13	5.28E-12
Prkcq	629.2836564	-1.645294889	0.227441337	-7.23393078	4.69E-13	5.35E-12
Fbxo40	746.5793509	-2.117103475	0.292854957	-7.229187786	4.86E-13	5.54E-12
Tpm3	25184.05778	-1.633980898	0.226024419	-7.229222853	4.86E-13	5.54E-12
Plscr1	117.2684982	1.702875296	0.235623371	7.227106918	4.93E-13	5.62E-12
Ppp1r12c	1217.953376	0.837115177	0.115836311	7.226707819	4.95E-13	5.63E-12
B230118H07Rik	421.2549716	-0.976754023	0.13520269	-7.224368269	5.03E-13	5.72E-12
P2ry6	157.4095149	1.393319539	0.192861731	7.224447966	5.03E-13	5.72E-12
Tubb2b	356.5011127	1.666218888	0.23068225	7.223004325	5.09E-13	5.78E-12
Tnks2	3459.256979	-0.762229786	0.105635823	-7.215637307	5.37E-13	6.09E-12
Tmem38b	997.3396688	-0.869563476	0.120541158	-7.213830466	5.44E-13	6.17E-12
Fgr	51.79495547	2.394328412	0.332091323	7.209849366	5.60E-13	6.35E-12
Gprasp1	440.325921	-0.928248553	0.128751198	-7.209630416	5.61E-13	6.35E-12
Abcc9	2620.177648	-1.107903398	0.153712223	-7.207646692	5.69E-13	6.44E-12
Atp5sl	241.4699817	-1.119557604	0.155399428	-7.2043869	5.83E-13	6.59E-12
0610010O12Rik	361.0379798	-1.379532298	0.191540231	-7.20231092	5.92E-13	6.69E-12
Sars2	110.5355843	-1.412759058	0.196176858	-7.201456251	5.96E-13	6.73E-12
Rcan2	1264.43049	-1.192331824	0.165595946	-7.200247667	6.01E-13	6.78E-12
Suclg2	942.4801014	-0.743662335	0.103290305	-7.199730278	6.03E-13	6.81E-12
Retn	723.0672467	-1.394710337	0.193945398	-7.191252548	6.42E-13	7.24E-12
Pmpca	888.5717667	-1.083446995	0.150707124	-7.189089456	6.52E-13	7.35E-12
Popdc3	305.2158709	-1.255824863	0.174687274	-7.188988844	6.53E-13	7.35E-12
Tceal3	89.90247735	-1.836651809	0.255496339	-7.188564097	6.55E-13	7.37E-12
Trip10	1146.76981	-0.841390067	0.117115818	-7.184256401	6.76E-13	7.60E-12
Dzip1	249.8008593	1.214670312	0.169100817	7.183113221	6.81E-13	7.65E-12
2310003L22Rik	234.355726	-1.122373115	0.15627386	-7.182091194	6.87E-13	7.71E-12
Igsf8	490.6085561	1.00979983	0.14062987	7.1805501	6.94E-13	7.79E-12
Cnrip1	195.157135	1.21021335	0.168667769	7.17513108	7.22E-13	8.10E-12
Clec4a1	154.3698766	1.850719163	0.257943357	7.174905323	7.24E-13	8.11E-12
Lgi3	63.49692078	2.034794712	0.283645729	7.173718836	7.30E-13	8.17E-12
Chrd	423.9205595	1.108919683	0.154589114	7.173336195	7.32E-13	8.19E-12
Papln	72.67307664	-1.882003737	0.262543122	-7.168360478	7.59E-13	8.49E-12
Itga5	1843.972581	0.96354614	0.134558541	7.160795067	8.02E-13	8.96E-12
Gla	164.6487677	1.248580047	0.174379646	7.160124921	8.06E-13	9.00E-12
Dusp10	334.598158	-1.678519792	0.234557083	-7.156124954	8.30E-13	9.26E-12
Pm20d2	789.1791769	-1.604193994	0.224184817	-7.155676343	8.33E-13	9.28E-12
Rnf112	96.47966812	-3.105983377	0.434252818	-7.152477189	8.52E-13	9.50E-12
Atp1a2	18022.58715	-1.706064337	0.238648444	-7.148860099	8.75E-13	9.74E-12
Ap3s1	1221.019531	0.85177951	0.119209907	7.145207388	8.99E-13	1.00E-11
Kcnj11	614.2520132	-1.684583747	0.235796084	-7.144239703	9.05E-13	1.01E-11
Crim1	1405.481895	-0.756666924	0.105920151	-7.143748507	9.08E-13	1.01E-11
Vegfb	602.2730915	-0.942360294	0.131915571	-7.143662321	9.09E-13	1.01E-11
Rp1	80.29967979	-2.078299706	0.291092333	-7.139657994	9.36E-13	1.04E-11
Myo9b	994.5239143	0.87444721	0.122558756	7.134922351	9.68E-13	1.07E-11
Mrps5	430.5423291	-0.923420141	0.129477898	-7.13187469	9.90E-13	1.10E-11
Card14	55.26134568	2.428225632	0.340630989	7.128610458	1.01E-12	1.12E-11
Atp5g2	1790.176183	-0.731544842	0.102625366	-7.128304349	1.02E-12	1.12E-11
Myh2	76358.88796	-2.044364639	0.286839893	-7.127197758	1.02E-12	1.13E-11
Stard10	198.8139439	-1.160963656	0.162915929	-7.126151873	1.03E-12	1.14E-11
Rpl3	6646.066493	0.680164018	0.095456474	7.125383831	1.04E-12	1.15E-11
Tmem8	65.76013406	2.127072326	0.298562292	7.124383702	1.05E-12	1.15E-11
2810432L12Rik	209.973884	-1.145693942	0.160835975	-7.123368657	1.05E-12	1.16E-11
Phpt1	416.3886231	-0.949821903	0.133338609	-7.123382394	1.05E-12	1.16E-11
Ptpla	706.537445	-0.815804335	0.11457133	-7.120492858	1.08E-12	1.18E-11
Col1a1	678450.6951	-0.770366279	0.10821828	-7.118633573	1.09E-12	1.20E-11
Mif	639.5117421	1.032591322	0.145121598	7.115352483	1.12E-12	1.23E-11
1300002K09Rik	22.30235283	3.85116083	0.541772049	7.10845241	1.17E-12	1.29E-11
Dbf4	102.4011568	1.573576883	0.221431492	7.106382504	1.19E-12	1.31E-11
Crlf2	162.9426508	1.329698754	0.187130985	7.105711279	1.20E-12	1.31E-11
Gpr137b	290.4878233	1.159907596	0.163356568	7.100465014	1.24E-12	1.36E-11
Mex3a	101.7655271	1.767937946	0.249043608	7.098909136	1.26E-12	1.38E-11
Tbcd	567.8842567	0.847976849	0.119513608	7.095232608	1.29E-12	1.41E-11
Zfp238	718.3454165	-1.081686352	0.152478503	-7.094025284	1.30E-12	1.43E-11
Phb	1168.962652	-0.782498296	0.110311622	-7.093525404	1.31E-12	1.43E-11
Gp49a	93.81512735	1.671516832	0.235651609	7.093169627	1.31E-12	1.43E-11
Dhrs11	196.1128327	-1.258114513	0.177576384	-7.084920228	1.39E-12	1.52E-11
AI413582	164.1710118	1.644442968	0.232108234	7.084810998	1.39E-12	1.52E-11
Tmem233	72.5036881	-2.172473237	0.306681755	-7.083803332	1.40E-12	1.53E-11
Slc30a4	1286.981277	0.860758018	0.121530922	7.082625594	1.41E-12	1.54E-11
Cxcr7	1523.905434	0.864340735	0.122099686	7.078975909	1.45E-12	1.58E-11
Reg3g	29.17129927	3.348411529	0.473040314	7.078490837	1.46E-12	1.59E-11
Fmn1	331.7679424	1.421955869	0.200980897	7.075079725	1.49E-12	1.63E-11
Rtn4	8191.340559	-0.718130957	0.101523491	-7.073544774	1.51E-12	1.64E-11
Inppl1	1646.135807	-0.943954721	0.133511053	-7.070236504	1.55E-12	1.68E-11
Pgs1	388.6314079	0.903473548	0.127854861	7.066399697	1.59E-12	1.73E-11
Ugt8a	498.6761872	-1.880836737	0.266184469	-7.065914657	1.60E-12	1.73E-11
A130040M12Rik	4075.561413	1.40175173	0.198428915	7.064251343	1.61E-12	1.75E-11
Rgs6	49.14520419	-2.260383779	0.320050317	-7.062588774	1.63E-12	1.77E-11
Cd276	941.1911348	1.126952374	0.159611833	7.060581603	1.66E-12	1.80E-11
Smtnl1	2775.467619	-1.909837843	0.270517732	-7.059935895	1.67E-12	1.80E-11
Uqcr10	1334.866694	-0.999668719	0.141613607	-7.059129013	1.68E-12	1.81E-11
Cotl1	696.6971991	1.396377694	0.19798952	7.052785909	1.75E-12	1.90E-11
Lsamp	139.3364483	1.444567108	0.204849217	7.051855648	1.77E-12	1.91E-11
Amot	1606.903346	-1.583765824	0.224606366	-7.051295355	1.77E-12	1.91E-11
Usp24	1616.094342	-0.852199851	0.120886762	-7.049571311	1.79E-12	1.94E-11
Ctnnal1	721.699832	-0.839396959	0.119131603	-7.045963756	1.84E-12	1.99E-11
Arpc3	1685.039483	0.852031795	0.120954594	7.044228484	1.86E-12	2.01E-11
Agpat9	264.8372947	-1.706868906	0.242326555	-7.043672562	1.87E-12	2.02E-11
Fnip2	672.8675293	0.986865742	0.140114064	7.043302545	1.88E-12	2.02E-11
Hhat	87.18004527	1.813404199	0.257559442	7.040721111	1.91E-12	2.06E-11
Mybph	363.4030719	-1.746529745	0.248109683	-7.039345356	1.93E-12	2.08E-11
Dtnbp1	763.0734221	0.779554405	0.110757189	7.03840911	1.94E-12	2.09E-11
Slc9a9	331.743827	1.29642978	0.184280793	7.035078132	1.99E-12	2.14E-11
Cyth3	1227.073057	0.808037643	0.114870464	7.034337761	2.00E-12	2.15E-11
Nptx1	85.63127252	2.427390889	0.345074293	7.034400813	2.00E-12	2.15E-11
Abcc1	919.9186547	-0.808708322	0.115063701	-7.02835311	2.09E-12	2.24E-11
Ppapdc3	297.7989008	-1.562368009	0.222347499	-7.02669477	2.11E-12	2.26E-11
Srcin1	127.1322108	-1.708238472	0.243145928	-7.025568898	2.13E-12	2.28E-11
Myom1	10743.07478	-1.879271807	0.267710206	-7.019798887	2.22E-12	2.38E-11
Pdk3	211.114702	1.160717405	0.165465978	7.014840256	2.30E-12	2.46E-11
Myo18b	4573.837906	-1.887095207	0.269051816	-7.013872763	2.32E-12	2.48E-11
Ssh3	270.870653	1.180824817	0.168362587	7.013582051	2.32E-12	2.48E-11
Akr1c18	62.57098592	2.89638249	0.413024893	7.012609995	2.34E-12	2.50E-11
Cdkn2b	52.34878162	2.297949506	0.327917553	7.007705086	2.42E-12	2.58E-11
Rock2	3518.328664	-0.689306265	0.098401248	-7.005056105	2.47E-12	2.63E-11
Lcp1	690.5436904	1.149494148	0.164120365	7.003970223	2.49E-12	2.65E-11
Tmem63b	844.6602019	-0.866225457	0.123710789	-7.002020288	2.52E-12	2.68E-11
Cald1	6778.952303	0.938138754	0.134008983	7.000566181	2.55E-12	2.71E-11
Stk32c	157.045206	-1.379606801	0.197120483	-6.99879982	2.58E-12	2.74E-11
Bdkrb1	19.81398869	3.895950794	0.557115614	6.993074139	2.69E-12	2.86E-11
Tecrl	169.7905106	-2.407079294	0.344276625	-6.991701206	2.72E-12	2.88E-11
Ms4a6b	129.1122566	1.572547617	0.224968934	6.990065654	2.75E-12	2.91E-11
Lilrb4	139.7810239	1.405507736	0.20117026	6.986657643	2.82E-12	2.98E-11
Pknox2	344.4592246	-1.125994632	0.161215248	-6.984417715	2.86E-12	3.03E-11
Myl4	226.0998052	1.60527405	0.229968034	6.98042255	2.94E-12	3.11E-11
Myd88	427.2195753	0.909248097	0.130297132	6.978266407	2.99E-12	3.16E-11
Ppip5k1	886.9916499	-1.539706912	0.220693753	-6.976667399	3.02E-12	3.20E-11
Pla2g4a	265.5864506	1.44954758	0.207815939	6.975151133	3.06E-12	3.23E-11
Chrnb1	365.7232391	-1.280530626	0.183668582	-6.97196338	3.13E-12	3.30E-11
Slc6a6	4296.714801	1.071094085	0.153670569	6.970066488	3.17E-12	3.34E-11
Unc93a	33.21218077	2.640401015	0.378830844	6.969868105	3.17E-12	3.34E-11
Apool	300.4779179	-1.133856559	0.162682369	-6.969756854	3.17E-12	3.35E-11
Pabpc1	7858.090403	0.691641611	0.099263957	6.967701371	3.22E-12	3.39E-11
Reep6	64.52785442	-1.845844251	0.265013042	-6.965107208	3.28E-12	3.45E-11
Rrm2	187.3279077	1.242760655	0.17845385	6.964045054	3.31E-12	3.48E-11
Prr13	643.9948949	1.045463226	0.15012917	6.963758116	3.31E-12	3.48E-11
BC022687	100.4904319	2.123759183	0.305122989	6.96033815	3.39E-12	3.57E-11
Pstpip2	338.7149297	-1.541038834	0.221463617	-6.958428897	3.44E-12	3.61E-11
Rgs3	1269.404947	0.992913553	0.142692693	6.958405023	3.44E-12	3.61E-11
Tmem135	661.5960135	-0.823316508	0.118350076	-6.956620005	3.49E-12	3.65E-11
Cox6c	3443.326971	-0.739321494	0.106288141	-6.955822998	3.51E-12	3.67E-11
Slc17a5	369.4165973	0.950647527	0.136799469	6.949204819	3.67E-12	3.85E-11
Fam184b	39.14234914	-2.475542001	0.356306854	-6.947781029	3.71E-12	3.88E-11
H19	15302.16444	-1.171450236	0.16863194	-6.946787394	3.74E-12	3.91E-11
Usp2	1678.515896	-1.444540446	0.208020047	-6.944236711	3.81E-12	3.98E-11
2310061I04Rik	367.4825995	-1.304381753	0.187920042	-6.941152936	3.89E-12	4.06E-11
Erf	638.0683801	0.979843213	0.141207252	6.939043116	3.95E-12	4.12E-11
Spry4	370.7757869	-0.868438893	0.125192222	-6.936843813	4.01E-12	4.18E-11
Bzw2	1301.469455	-0.907437875	0.130834206	-6.935784616	4.04E-12	4.21E-11
Ptgr1	229.4595685	1.517654443	0.218889935	6.933413553	4.11E-12	4.28E-11
Gphn	422.8080812	-0.864361037	0.124680617	-6.932601535	4.13E-12	4.30E-11
Sypl	2333.426363	-0.676750769	0.097778855	-6.921238409	4.48E-12	4.66E-11
Stard7	1743.970874	-1.06648284	0.154150461	-6.918453803	4.57E-12	4.75E-11
Timm44	707.130518	-0.900415519	0.13019856	-6.915710292	4.66E-12	4.84E-11
Sh3bgrl2	147.3824428	1.350762228	0.19533956	6.914944558	4.68E-12	4.86E-11
Gabra1	32.59764325	-2.503408292	0.362056429	-6.914414697	4.70E-12	4.88E-11
Ctsc	1008.528781	1.196594521	0.173137163	6.911251748	4.80E-12	4.98E-11
Grem2	269.185297	-1.986154527	0.287439614	-6.909814897	4.85E-12	5.03E-11
Hmg20b	588.6155024	0.784496466	0.113579638	6.907016779	4.95E-12	5.12E-11
Tssc4	417.6152995	1.260041541	0.182427416	6.907084318	4.95E-12	5.12E-11
Adck3	8078.835801	-1.919920773	0.277975315	-6.906803116	4.96E-12	5.13E-11
Gpt2	792.7317791	-0.996924394	0.14434179	-6.906692722	4.96E-12	5.13E-11
Sla	88.94507886	1.902539102	0.275500013	6.905767728	4.99E-12	5.16E-11
Tmem93	581.3629921	-0.879802167	0.127402325	-6.905699455	5.00E-12	5.16E-11
Esr1	314.2364588	-1.08763203	0.157637834	-6.899562125	5.22E-12	5.38E-11
Afg3l2	1059.489004	-0.837670842	0.121450354	-6.89722851	5.30E-12	5.47E-11
Mbp	5830.943374	-1.458220183	0.211434171	-6.89680469	5.32E-12	5.48E-11
1700029I01Rik	104.1479303	1.561735077	0.226547725	6.893625061	5.44E-12	5.60E-11
Abcb4	746.2142392	-2.043640327	0.296486815	-6.892853995	5.47E-12	5.63E-11
Ncf2	178.8061046	1.26591197	0.18383947	6.88596399	5.74E-12	5.90E-11
Fyco1	3687.759891	-1.68410997	0.244728448	-6.881545584	5.92E-12	6.09E-11
Rhbdl1	66.57740425	-1.758266453	0.255539978	-6.880592495	5.96E-12	6.12E-11
Aars2	171.4822863	-1.277149559	0.185657245	-6.879072007	6.02E-12	6.19E-11
Fat1	1904.225795	0.743921687	0.108167581	6.877492104	6.09E-12	6.25E-11
Pja2	2736.607181	-0.846945739	0.12317261	-6.87608828	6.15E-12	6.31E-11
Lonp2	758.966562	-0.777600556	0.113132459	-6.873363881	6.27E-12	6.43E-11
Spats2	251.0699243	1.081049388	0.157319016	6.871701955	6.34E-12	6.50E-11
F2rl1	136.4084508	2.13673262	0.311012961	6.870236576	6.41E-12	6.56E-11
Pgm5	1061.487502	-1.117452617	0.162701502	-6.868114938	6.51E-12	6.65E-11
Polr2m	2538.183442	-0.767952266	0.111817776	-6.867890698	6.52E-12	6.66E-11
Flot1	1258.600712	0.708478947	0.103232642	6.862935363	6.75E-12	6.89E-11
Samm50	1714.836338	-0.828527586	0.120731617	-6.862556845	6.76E-12	6.91E-11
1810020D17Rik	366.6810992	-0.998689392	0.14558044	-6.860052015	6.88E-12	7.02E-11
Zfp185	951.635407	0.847572553	0.123576326	6.858696792	6.95E-12	7.09E-11
Gstm7	86.43412405	-2.005305681	0.292443264	-6.85707599	7.03E-12	7.16E-11
Pttg1	360.9671683	-0.916647345	0.133744089	-6.853740985	7.19E-12	7.33E-11
Tshr	184.954444	-1.173983045	0.171392863	-6.849661204	7.40E-12	7.54E-11
Prx	2267.861386	-1.292216678	0.188674864	-6.848907437	7.44E-12	7.57E-11
D5Ertd579e	1611.268879	-0.846323449	0.123638748	-6.845131195	7.64E-12	7.77E-11
Papd4	500.4129789	1.08150536	0.158021503	6.844039206	7.70E-12	7.82E-11
Fhod3	457.8767818	-1.17248233	0.171319435	-6.84383726	7.71E-12	7.83E-11
Cav3	472.6249917	-1.181846389	0.172757135	-6.841085849	7.86E-12	7.98E-11
Prkcb	191.6982934	1.418061466	0.20743688	6.836110642	8.14E-12	8.25E-11
Pitpnm3	109.2810836	-1.9799219	0.289884393	-6.830039666	8.49E-12	8.60E-11
St3gal1	1149.495613	0.845130815	0.123749349	6.829375863	8.53E-12	8.64E-11
Tifa	143.8888495	1.43873135	0.210850753	6.823458431	8.89E-12	9.00E-11
Fgf9	218.0885683	-1.330287842	0.194960919	-6.82335643	8.89E-12	9.00E-11
Frem2	418.5911189	-1.699157432	0.249053881	-6.822449112	8.95E-12	9.05E-11
Sar1b	941.0196558	-1.026666529	0.150507498	-6.821364691	9.02E-12	9.11E-11
Rassf2	622.8528853	1.22718127	0.179983845	6.818285672	9.21E-12	9.30E-11
Has1	130.1175696	2.781486123	0.408125368	6.815273782	9.41E-12	9.49E-11
Zfp810	182.5032374	1.43672723	0.210821973	6.814883724	9.43E-12	9.51E-11
Serinc5	1208.333287	0.798837643	0.117321059	6.808987685	9.83E-12	9.91E-11
Il12rb2	43.44345646	-2.07362541	0.304720178	-6.805015087	1.01E-11	1.02E-10
Kcnj12	157.7425357	-1.719959624	0.252766306	-6.804544673	1.01E-11	1.02E-10
3110003A17Rik	439.4146828	1.288261937	0.189326751	6.804436929	1.01E-11	1.02E-10
Leprel1	470.6527144	-1.253801621	0.184283485	-6.803657003	1.02E-11	1.03E-10
Pla2g16	2227.253531	-0.994168622	0.146167691	-6.801562046	1.03E-11	1.04E-10
Mrpl15	595.4199279	-0.949690698	0.139631729	-6.801396125	1.04E-11	1.04E-10
Snai1	179.8363441	1.460303234	0.214719597	6.80097791	1.04E-11	1.04E-10
Aldh6a1	1919.509051	-1.313486228	0.193278001	-6.795839268	1.08E-11	1.08E-10
Tead2	209.2388784	1.045735635	0.153905415	6.794664344	1.09E-11	1.09E-10
Gjc3	170.3281666	-1.316516138	0.193784146	-6.79372471	1.09E-11	1.09E-10
Acacb	2017.398066	-1.578269637	0.232459907	-6.789427299	1.13E-11	1.13E-10
Mvp	1391.202805	0.672101088	0.099013453	6.787977493	1.14E-11	1.14E-10
Nos1	77.22748566	2.59911634	0.382895973	6.788048247	1.14E-11	1.14E-10
Fcer1g	273.1013569	1.589628938	0.234226092	6.786728701	1.15E-11	1.15E-10
Plp1	716.1289035	-1.191641668	0.175668771	-6.783457643	1.17E-11	1.17E-10
Hexb	768.9129896	0.889841351	0.131200316	6.782311019	1.18E-11	1.18E-10
Sox10	213.0039994	-1.164175169	0.171657815	-6.781952611	1.19E-11	1.18E-10
Xk	101.8342773	-1.396148955	0.206037905	-6.776175273	1.23E-11	1.23E-10
Cacna1a	185.808386	-1.169745995	0.172636813	-6.775762224	1.24E-11	1.23E-10
Cks2	73.3980354	1.778624548	0.262709408	6.770311594	1.29E-11	1.28E-10
Nfe2l1	7523.976564	-0.769965583	0.113867355	-6.761951932	1.36E-11	1.35E-10
Doc2b	129.5429884	1.531814076	0.226552009	6.761423488	1.37E-11	1.36E-10
Ppp1cb	5929.706875	-0.815897249	0.120727268	-6.758185316	1.40E-11	1.39E-10
A930003A15Rik	54.70961476	-2.24239491	0.332022479	-6.753744245	1.44E-11	1.43E-10
Dram1	1049.391054	0.999951361	0.148124866	6.750732607	1.47E-11	1.46E-10
Tpd52l1	114.3514557	-2.048442183	0.303437968	-6.750777421	1.47E-11	1.46E-10
Hs2st1	1028.88107	0.949381979	0.140687666	6.748153589	1.50E-11	1.48E-10
Des	22398.86678	-1.309203309	0.194037161	-6.747178235	1.51E-11	1.49E-10
Inpp4b	187.1539806	-1.78321082	0.264286469	-6.747264909	1.51E-11	1.49E-10
Casp4	106.824082	1.462048977	0.216698034	6.746941589	1.51E-11	1.49E-10
Dpysl5	39.67027429	-2.621994507	0.388665466	-6.746147356	1.52E-11	1.50E-10
Scml4	99.5425681	1.537884836	0.228112836	6.741772466	1.56E-11	1.55E-10
Ifi204	335.2403051	1.534731691	0.227721599	6.739508664	1.59E-11	1.57E-10
Mnda	134.4294747	2.01767761	0.299439695	6.738176823	1.60E-11	1.58E-10
Pex19	1387.609875	-0.768681952	0.114098307	-6.737014506	1.62E-11	1.60E-10
Neu2	75.6586289	-1.912443977	0.283876114	-6.73689643	1.62E-11	1.60E-10
Hmha1	183.1456809	1.273283452	0.18901137	6.736544232	1.62E-11	1.60E-10
Slc1a4	729.884684	0.890486619	0.132219111	6.734931235	1.64E-11	1.62E-10
R3hdm2	1649.226267	-0.835825086	0.124201201	-6.729605485	1.70E-11	1.67E-10
Kctd15	311.2596948	-1.137113774	0.168998547	-6.728541726	1.71E-11	1.69E-10
Pik3ap1	43.1143371	2.071143576	0.307959196	6.725383109	1.75E-11	1.72E-10
Fst	532.6151009	-0.993989323	0.147935573	-6.719069017	1.83E-11	1.80E-10
Tusc5	390.2661919	-1.434097942	0.213587701	-6.714328293	1.89E-11	1.86E-10
Aarsd1	397.0275212	-0.890665428	0.132657358	-6.714029572	1.89E-11	1.86E-10
5730469M10Rik	574.4358439	-1.266606418	0.188690674	-6.712607405	1.91E-11	1.88E-10
9-Sep	1680.18582	0.677811051	0.100979644	6.712353367	1.92E-11	1.88E-10
Rnasel	242.3236798	1.047856797	0.156164914	6.709937379	1.95E-11	1.91E-10
Plekhm2	871.7950662	0.805695061	0.120118442	6.707505107	1.98E-11	1.94E-10
Bckdha	958.5342857	-0.932904564	0.139118472	-6.70582816	2.00E-11	1.96E-10
Sema3b	2694.752729	-1.120837431	0.167213958	-6.703013557	2.04E-11	2.00E-10
Tmem9	377.8574796	0.986202996	0.1471983	6.699825974	2.09E-11	2.04E-10
Ecm2	2563.156113	-1.100084091	0.164237483	-6.698130479	2.11E-11	2.06E-10
Mrpl14	408.7059941	-1.009278717	0.150700171	-6.697263239	2.12E-11	2.07E-10
2310014F07Rik	27.24998223	-2.897501047	0.43266753	-6.696830353	2.13E-11	2.08E-10
Pptc7	1639.08016	-0.984882015	0.147234531	-6.689205372	2.24E-11	2.19E-10
Col4a2	16298.76661	0.727011417	0.108695915	6.688488871	2.25E-11	2.20E-10
Atp5l	3175.195515	-0.843353946	0.126109314	-6.687483391	2.27E-11	2.21E-10
Fam126b	502.7617995	-0.990651839	0.148143587	-6.687105771	2.28E-11	2.22E-10
Gadd45gip1	301.7772402	-0.939265695	0.140473058	-6.686447276	2.29E-11	2.22E-10
Tln2	1910.002074	-1.08407544	0.162130996	-6.686416951	2.29E-11	2.22E-10
Fzd10	65.48115705	-2.126301322	0.318111693	-6.684134433	2.32E-11	2.26E-10
Ucma	145.3313955	1.728359091	0.258590526	6.683768033	2.33E-11	2.26E-10
Zfp521	1312.46264	0.940378421	0.140906837	6.673760065	2.49E-11	2.42E-10
Kbtbd12	53.04130904	-2.216639953	0.332147738	-6.673656631	2.50E-11	2.42E-10
Bmper	266.5741414	1.955486759	0.293189075	6.669712231	2.56E-11	2.48E-10
Slc25a42	235.3150497	-1.296450237	0.194447766	-6.667344461	2.60E-11	2.52E-10
Ipo7	1664.989798	-0.861857369	0.129281574	-6.666513572	2.62E-11	2.54E-10
Dgkd	1078.032242	-0.900691775	0.135229609	-6.660462775	2.73E-11	2.64E-10
Ascl1	23.69730359	-2.971032509	0.44609136	-6.660143586	2.74E-11	2.65E-10
Cndp2	738.2345281	0.842811277	0.126567829	6.658969197	2.76E-11	2.67E-10
Prepl	481.4186427	-1.22705646	0.184321257	-6.657161948	2.79E-11	2.70E-10
Sigmar1	527.8060313	0.830568241	0.124771699	6.656703783	2.80E-11	2.70E-10
Pbx3	188.6521563	1.138828691	0.1711732	6.653078219	2.87E-11	2.77E-10
Slc7a10	193.6058581	-1.647943043	0.247818512	-6.649797986	2.93E-11	2.83E-10
Cpne8	715.789869	0.746330528	0.112282102	6.64692336	2.99E-11	2.88E-10
Mrps28	316.8871457	-1.029228383	0.154848047	-6.646699141	3.00E-11	2.89E-10
Dusp18	701.4717849	-0.827909405	0.124568812	-6.646201356	3.01E-11	2.90E-10
Pcnt	1037.48181	-1.067426096	0.160612117	-6.645987356	3.01E-11	2.90E-10
Pccb	1460.528143	-0.775063988	0.116624663	-6.6457983	3.02E-11	2.90E-10
Fam20a	507.8200331	1.459447744	0.219627141	6.645115622	3.03E-11	2.91E-10
Slc6a2	174.7161715	1.714211819	0.257989093	6.644512744	3.04E-11	2.92E-10
Il11	38.24464872	2.835133869	0.426735464	6.64377374	3.06E-11	2.93E-10
Arpc5	2573.68561	0.814636669	0.12263278	6.642894876	3.08E-11	2.95E-10
1110038B12Rik	161.4451422	1.359455453	0.20465621	6.642629867	3.08E-11	2.95E-10
Acap3	452.8603269	0.871820831	0.131299885	6.63992073	3.14E-11	3.01E-10
Ptprs	1763.813409	0.726057662	0.109372043	6.638420954	3.17E-11	3.04E-10
Polr1a	557.6356778	-1.030588038	0.155279382	-6.636992163	3.20E-11	3.06E-10
1700025G04Rik	1444.817529	-0.797062764	0.120097426	-6.636801395	3.21E-11	3.07E-10
Dnase1l1	426.8335249	-0.92641118	0.139597364	-6.636308558	3.22E-11	3.07E-10
Gbe1	1070.666957	-1.257651839	0.189509419	-6.636355317	3.22E-11	3.07E-10
Gm13157	219.8748512	1.204959484	0.181583286	6.635850213	3.23E-11	3.08E-10
Larp6	203.8398884	1.512321361	0.227914839	6.635466858	3.23E-11	3.09E-10
Nap1l4	1886.58006	-0.672699637	0.101416852	-6.633016365	3.29E-11	3.14E-10
Ncf1	200.4147583	1.514136312	0.2282984	6.63226861	3.31E-11	3.15E-10
Ppargc1a	444.5930262	-1.681882096	0.253604094	-6.631920129	3.31E-11	3.16E-10
Dpt	6321.798261	1.036859974	0.156421235	6.628639493	3.39E-11	3.23E-10
Manbal	403.5125381	0.993574917	0.14992224	6.627268338	3.42E-11	3.25E-10
Mmaa	154.2666345	-1.322235846	0.19952569	-6.626895261	3.43E-11	3.26E-10
Mrps31	303.1471011	-0.925324076	0.139751552	-6.621207882	3.56E-11	3.39E-10
Col4a5	271.0635094	-1.04050867	0.157165996	-6.620443967	3.58E-11	3.40E-10
Meox1	356.2427554	-1.076325189	0.162630663	-6.618218054	3.64E-11	3.45E-10
Acot13	479.5514638	-0.94988471	0.143551718	-6.617020839	3.67E-11	3.48E-10
Fam129b	1665.685927	1.068085564	0.161431882	6.616323541	3.68E-11	3.49E-10
Filip1	778.062316	-1.459119436	0.220608521	-6.614066543	3.74E-11	3.54E-10
Oxsr1	995.0433922	-0.782876456	0.118378473	-6.613334635	3.76E-11	3.56E-10
Slc14a1	36.41788089	2.447117185	0.370138315	6.611358737	3.81E-11	3.60E-10
Cdh19	197.2368302	-1.175860657	0.177884192	-6.61025941	3.84E-11	3.63E-10
A530016L24Rik	170.7133575	-1.456952742	0.220634494	-6.603467639	4.02E-11	3.80E-10
Nus1	1597.458265	0.730028526	0.110559865	6.603015716	4.03E-11	3.81E-10
Vav1	79.60788801	1.584453614	0.240133211	6.598227741	4.16E-11	3.93E-10
Ch25h	38.24262052	2.424447084	0.367476624	6.597554575	4.18E-11	3.95E-10
Slc41a3	480.3400285	-0.890116828	0.134946175	-6.596087891	4.22E-11	3.98E-10
Plagl1	913.8691458	0.929044083	0.14093957	6.591790236	4.35E-11	4.10E-10
Prkar2b	1016.600534	-1.291299316	0.195971671	-6.589214204	4.42E-11	4.17E-10
1700021F05Rik	480.6937177	-0.793661559	0.120456019	-6.58880783	4.43E-11	4.18E-10
Tmco4	291.0109836	0.997445662	0.151422308	6.587177778	4.48E-11	4.22E-10
Ctf1	57.32193901	-1.904732402	0.289279679	-6.584397525	4.57E-11	4.30E-10
Smarcb1	735.1020455	0.91585292	0.13920396	6.579215993	4.73E-11	4.45E-10
Actr3	4146.367852	0.858777207	0.130532708	6.579019306	4.74E-11	4.45E-10
Samd14	247.1839002	1.020849887	0.155181739	6.578415064	4.75E-11	4.46E-10
Adcy1	198.3256344	-1.401971154	0.213236505	-6.574723944	4.87E-11	4.57E-10
Btla	45.47793292	2.641767434	0.402090904	6.570075089	5.03E-11	4.72E-10
Cd37	82.1836034	1.556860068	0.237022336	6.568410793	5.09E-11	4.77E-10
Arl4c	417.9963938	1.829572319	0.278595818	6.567120552	5.13E-11	4.81E-10
Six4	273.7128101	-1.604156782	0.244291083	-6.566579354	5.15E-11	4.82E-10
Celsr2	172.964722	-1.186052596	0.180646827	-6.565587741	5.18E-11	4.85E-10
Nudt7	390.5893537	-1.213024643	0.184931654	-6.55931323	5.41E-11	5.06E-10
Svil	3289.518314	-1.026205075	0.156452217	-6.559223602	5.41E-11	5.06E-10
Ppp3cb	1827.111646	-0.788753642	0.120260192	-6.558725975	5.43E-11	5.07E-10
Mmadhc	989.8825368	-0.704013522	0.107393153	-6.55547866	5.55E-11	5.18E-10
Armc8	657.4361465	-0.791205802	0.120847029	-6.547168017	5.86E-11	5.47E-10
Zfp568	428.7951298	-1.008377501	0.154045831	-6.54595776	5.91E-11	5.51E-10
Wscd2	52.83456907	-1.888148921	0.288586527	-6.542747993	6.04E-11	5.63E-10
Eif2ak2	526.4185168	0.866503971	0.13244174	6.542529344	6.05E-11	5.63E-10
Cldn19	448.3208009	-1.498901705	0.229228067	-6.53891003	6.20E-11	5.77E-10
Qrsl1	161.4962048	-1.130089063	0.172857548	-6.537689995	6.25E-11	5.81E-10
Leprot	1518.767662	0.779751183	0.119279788	6.537161069	6.27E-11	5.83E-10
Syngr1	161.9432142	1.315071789	0.201272923	6.533774005	6.41E-11	5.96E-10
Sfpi1	156.0811773	1.657843374	0.253772237	6.532800397	6.46E-11	6.00E-10
B3gnt9-ps	393.6050388	0.929893356	0.142352888	6.532311163	6.48E-11	6.01E-10
Prmt7	343.0392775	-0.925766834	0.14172173	-6.532285736	6.48E-11	6.01E-10
Sgsh	179.9260365	1.053444337	0.161286913	6.531492962	6.51E-11	6.04E-10
Efr3b	436.7476801	-0.787980062	0.120679268	-6.529539596	6.60E-11	6.11E-10
Pcnxl3	653.535401	0.752660021	0.115271026	6.529481428	6.60E-11	6.11E-10
Clec10a	293.5466608	2.058496823	0.315340385	6.527856637	6.67E-11	6.18E-10
Psmb7	1595.223333	-0.637882532	0.09775489	-6.525326055	6.79E-11	6.28E-10
Syt17	42.40123286	2.487325163	0.38127562	6.523693181	6.86E-11	6.34E-10
Itgam	303.5271364	1.477564651	0.226506177	6.523286339	6.88E-11	6.36E-10
Glb1l	138.1758888	1.246910094	0.19115409	6.523062601	6.89E-11	6.36E-10
6-Mar	2377.160475	-0.85451903	0.131001686	-6.522962102	6.89E-11	6.36E-10
Kirrel	1724.482506	1.13882189	0.174654703	6.520419276	7.01E-11	6.47E-10
Kctd10	1194.182237	0.795059559	0.121977073	6.518106578	7.12E-11	6.57E-10
Foxp4	818.9642687	1.022406238	0.156859323	6.517981959	7.13E-11	6.57E-10
Nudt11	92.24791416	1.443702138	0.221498911	6.517874648	7.13E-11	6.57E-10
Agtrap	774.9350273	0.910634163	0.139790673	6.514269841	7.30E-11	6.72E-10
Maf	1637.300596	0.727261481	0.111670228	6.512581707	7.39E-11	6.80E-10
B3galtl	784.7589486	0.746751318	0.114718155	6.509443235	7.54E-11	6.94E-10
Oma1	170.7501823	-1.116184021	0.17149397	-6.508590485	7.59E-11	6.97E-10
Dpy19l1	955.0644995	0.714528421	0.109790557	6.50810453	7.61E-11	6.99E-10
Evi2b	84.36371258	1.561947738	0.240191428	6.502928724	7.88E-11	7.23E-10
Pcmt1	908.7532806	-0.820406002	0.12621089	-6.500279015	8.02E-11	7.36E-10
Cic	1338.222357	0.738059593	0.113548972	6.499923176	8.04E-11	7.37E-10
Homer1	620.3840542	-1.109323984	0.170687082	-6.499167795	8.08E-11	7.40E-10
Ttc32	102.9713468	-1.417368963	0.218199004	-6.495762761	8.26E-11	7.57E-10
Slc36a2	345.0963203	-1.484676166	0.228603452	-6.494548336	8.33E-11	7.63E-10
Igsf1	139.41476	-1.692104626	0.260580006	-6.49360882	8.38E-11	7.67E-10
Ssbp4	605.2720475	0.919952836	0.141702	6.492165495	8.46E-11	7.74E-10
Dcaf6	1888.014809	-0.942875744	0.145286629	-6.489762713	8.60E-11	7.86E-10
Lepre1	1371.926994	1.008904857	0.155538229	6.486539426	8.78E-11	8.02E-10
9530068E07Rik	3504.329542	0.592482381	0.091357828	6.485294051	8.86E-11	8.09E-10
Tifab	81.56718445	1.558501203	0.240325997	6.484946382	8.88E-11	8.10E-10
Cdc37l1	636.0888299	-0.798442075	0.123172971	-6.482283136	9.03E-11	8.24E-10
Ankrd9	172.720944	-1.165546132	0.179833619	-6.481247147	9.10E-11	8.29E-10
Cisd3	263.3168745	-1.054896585	0.162847882	-6.477803539	9.31E-11	8.48E-10
Alpl	90.39991527	-1.741677222	0.269080228	-6.472706055	9.63E-11	8.76E-10
Fam46a	3093.550905	-0.742931334	0.11480117	-6.471461364	9.71E-11	8.83E-10
Islr	1459.066997	0.840652198	0.129930985	6.469990167	9.80E-11	8.91E-10
Acss1	460.1151575	-1.422984232	0.219970461	-6.468978728	9.87E-11	8.97E-10
Npnt	568.2236285	-0.996376074	0.154060093	-6.467450806	9.97E-11	9.05E-10
Pet112l	142.8788005	-1.320369889	0.204195936	-6.466190837	1.01E-10	9.13E-10
Tspan13	790.3853387	-0.999264213	0.154655042	-6.46124561	1.04E-10	9.42E-10
Clec4a3	113.5807908	1.520158655	0.235417281	6.457294256	1.07E-10	9.67E-10
C330018D20Rik	116.3175762	-1.340975685	0.207677572	-6.457007706	1.07E-10	9.68E-10
Sat1	2078.587621	1.171995746	0.181544192	6.455704982	1.08E-10	9.76E-10
Efcab2	169.9890409	-1.484953592	0.23003722	-6.455275323	1.08E-10	9.78E-10
Col12a1	11276.00757	0.942720952	0.146076608	6.453606514	1.09E-10	9.88E-10
Ablim3	513.3693554	-1.054010412	0.163473012	-6.44761113	1.14E-10	1.03E-09
Sqle	542.781842	1.300736459	0.201909169	6.442186185	1.18E-10	1.06E-09
Flad1	247.9787183	-0.974258846	0.151370663	-6.436246154	1.22E-10	1.11E-09
Pcdh15	24.60286983	2.771548745	0.430793441	6.433590856	1.25E-10	1.13E-09
Mical2	1463.044077	1.0584766	0.164555286	6.432346377	1.26E-10	1.13E-09
2810004N23Rik	323.0268126	-0.936938393	0.145756567	-6.428104152	1.29E-10	1.17E-09
Slc35f1	92.39456446	-1.379089699	0.214563796	-6.427410982	1.30E-10	1.17E-09
Frzb	467.5066334	-1.684174136	0.262145747	-6.424571666	1.32E-10	1.19E-09
Hspb7	11737.77198	-1.552841978	0.24170528	-6.424526508	1.32E-10	1.19E-09
Kctd1	290.8244	1.24700747	0.194119786	6.423907097	1.33E-10	1.20E-09
Ppm1l	345.872472	-1.349778603	0.210269133	-6.419290302	1.37E-10	1.23E-09
AI464131	745.482155	-0.832334081	0.129694815	-6.417635773	1.38E-10	1.24E-09
Marcksl1	330.3699151	1.267588073	0.1975993	6.414942128	1.41E-10	1.27E-09
1110020A21Rik	38.45027452	-2.059645203	0.32110785	-6.414185142	1.42E-10	1.27E-09
Gbp6	136.42747	-1.395762635	0.217661607	-6.412534816	1.43E-10	1.28E-09
Ebpl	160.301607	1.087526263	0.169672002	6.409579938	1.46E-10	1.31E-09
8-Sep	1988.310158	0.724688145	0.113062365	6.409631961	1.46E-10	1.31E-09
Dusp8	657.8451708	-1.278136488	0.199470342	-6.40765176	1.48E-10	1.32E-09
Msr1	111.7899429	1.544251458	0.241014253	6.407303458	1.48E-10	1.33E-09
Xirp2	17299.46834	-1.696359756	0.264882182	-6.404204863	1.51E-10	1.35E-09
Acad11	415.1673202	-0.887521878	0.138642534	-6.401512255	1.54E-10	1.38E-09
Csnk2a1	2322.075521	-0.590676851	0.092327156	-6.397650256	1.58E-10	1.41E-09
Pip5k1c	1335.256391	0.913074902	0.142783885	6.394803612	1.61E-10	1.44E-09
2410006H16Rik	256.5440252	1.448152884	0.226477137	6.394256397	1.61E-10	1.44E-09
Gsr	682.9084837	0.743046607	0.116211389	6.393922437	1.62E-10	1.44E-09
Mdfi	73.41454815	2.228042039	0.348524913	6.392776966	1.63E-10	1.45E-09
Pdgfrl	3374.661889	1.055399018	0.16510706	6.392210128	1.64E-10	1.46E-09
Pitpnc1	1309.974861	-1.243428516	0.194605454	-6.389484435	1.66E-10	1.48E-09
Sostdc1	111.1050245	-1.380732528	0.21632144	-6.382781698	1.74E-10	1.55E-09
1700034H14Rik	283.1619758	-0.91254851	0.143043463	-6.379519159	1.78E-10	1.58E-09
Ccl12	35.67066915	2.571225639	0.403234416	6.376503431	1.81E-10	1.61E-09
Rab43	1012.911185	1.040817251	0.163286601	6.374174276	1.84E-10	1.64E-09
Tst	197.783602	-1.278821949	0.200624704	-6.374199802	1.84E-10	1.64E-09
Inpp5d	275.4592683	1.066827156	0.167369365	6.374088568	1.84E-10	1.64E-09
Ptpn9	743.7460975	0.756773083	0.118729009	6.373952667	1.84E-10	1.64E-09
Bcam	1772.641355	-0.982303182	0.154193921	-6.370570097	1.88E-10	1.67E-09
Avpi1	293.7014142	1.165445377	0.182960489	6.369929293	1.89E-10	1.68E-09
C3	4465.313641	1.144911783	0.179761801	6.369049343	1.90E-10	1.69E-09
Tax1bp3	1032.21875	0.725264246	0.113909469	6.367023326	1.93E-10	1.71E-09
Gak	1015.390674	0.681117886	0.107012627	6.364836588	1.95E-10	1.73E-09
Tcap	8636.066479	-1.605838875	0.252460494	-6.360753125	2.01E-10	1.78E-09
Stk11ip	303.118228	0.916944595	0.144284248	6.355126154	2.08E-10	1.84E-09
Ppp1r14b	1143.016261	1.117757534	0.17590665	6.35426537	2.09E-10	1.85E-09
Kctd12	4204.232506	1.214062225	0.19115013	6.351354437	2.13E-10	1.89E-09
Stau2	724.8632242	-1.374760312	0.216465788	-6.350935759	2.14E-10	1.89E-09
Rpl10a	3640.521488	0.561445659	0.088433245	6.348807636	2.17E-10	1.92E-09
Evc2	514.9556616	1.002581445	0.157965615	6.346833423	2.20E-10	1.94E-09
Plekho1	731.6873526	0.876016547	0.138212992	6.338163524	2.33E-10	2.05E-09
Tle4	280.7763647	-1.140859803	0.180081746	-6.335232889	2.37E-10	2.09E-09
Megf10	224.3248191	1.705097212	0.269187363	6.33423945	2.39E-10	2.10E-09
Trak1	2063.570626	-0.759416999	0.119915259	-6.332947143	2.41E-10	2.12E-09
Prpf19	1927.949661	-0.751076319	0.118633003	-6.331090814	2.43E-10	2.14E-09
Ndufa3	909.1299898	-0.796267141	0.125780309	-6.330618405	2.44E-10	2.15E-09
Pik3c2b	399.6404584	-1.269836011	0.200596183	-6.330309925	2.45E-10	2.15E-09
Synm	3484.825049	-1.113384693	0.175880116	-6.330361376	2.45E-10	2.15E-09
Gpr137b-ps	329.3141609	1.252219519	0.197892513	6.327776124	2.49E-10	2.18E-09
Mn1	877.8544243	-1.171188251	0.185155751	-6.325421935	2.53E-10	2.22E-09
Nckap5	94.54533821	-1.401251241	0.221620848	-6.322741087	2.57E-10	2.25E-09
Timm23	1782.888832	-0.710691757	0.112423531	-6.321556955	2.59E-10	2.27E-09
Ppp1r18	806.7795518	0.783705514	0.123976593	6.32139902	2.59E-10	2.27E-09
Il1rl2	88.27996555	1.44176509	0.228106903	6.320567543	2.61E-10	2.28E-09
Bex1	109.8991088	-1.676388515	0.265315592	-6.318469636	2.64E-10	2.31E-09
Gm6548	232.9465785	1.148840726	0.18182119	6.318519447	2.64E-10	2.31E-09
Htra3	3547.08194	1.0427844	0.165042309	6.318285347	2.64E-10	2.31E-09
Ptn	427.9809058	-1.251100037	0.198091481	-6.315769024	2.69E-10	2.35E-09
Dbn1	828.373345	0.974009195	0.154279606	6.31327249	2.73E-10	2.39E-09
Camp	27.60931952	3.025828922	0.479369454	6.312102074	2.75E-10	2.40E-09
Masp1	152.9853373	1.118431512	0.177216429	6.311105129	2.77E-10	2.42E-09
Epm2a	132.5746213	-1.59150283	0.25218127	-6.310947792	2.77E-10	2.42E-09
Nudt13	178.3324577	-1.09617574	0.173699603	-6.31075559	2.78E-10	2.42E-09
Slmo1	36.05624856	2.160870154	0.342596344	6.307335704	2.84E-10	2.47E-09
1-Mar	91.71659305	1.553853936	0.246395561	6.30633901	2.86E-10	2.49E-09
Hps1	117.8535037	1.218109908	0.193160676	6.306200264	2.86E-10	2.49E-09
Dok7	72.31608719	-1.673142087	0.265340402	-6.305643908	2.87E-10	2.50E-09
Lcp2	83.3899175	1.573318497	0.249577842	6.303918979	2.90E-10	2.52E-09
Edn3	37.65293525	-2.243505926	0.355903919	-6.303684247	2.91E-10	2.53E-09
Clic1	1863.783742	0.802967764	0.127395602	6.30294729	2.92E-10	2.54E-09
Hist1h4h	64.65196481	-1.846484584	0.293063037	-6.300639636	2.96E-10	2.57E-09
Tmem106a	249.7980427	1.502024665	0.238410245	6.300168277	2.97E-10	2.58E-09
Gas2l1	1014.173228	0.691072714	0.109697998	6.299775069	2.98E-10	2.58E-09
Uros	136.8313217	-1.252467953	0.198834118	-6.299059576	2.99E-10	2.59E-09
Rcan1	3906.938784	-1.393655427	0.221421712	-6.294122712	3.09E-10	2.68E-09
1810012P15Rik	78.62386267	-1.576300877	0.250506297	-6.292460086	3.12E-10	2.70E-09
Prr16	103.5079812	1.375133305	0.218558181	6.291840907	3.14E-10	2.71E-09
1600012H06Rik	538.6786873	0.738904199	0.117477821	6.289733628	3.18E-10	2.75E-09
Slc28a2	136.174461	-1.160499059	0.184511186	-6.289586457	3.18E-10	2.75E-09
Gba	621.7673771	0.745195495	0.118524759	6.287255959	3.23E-10	2.79E-09
Gsg1l	34.55434147	-2.518067014	0.400539922	-6.286681735	3.24E-10	2.80E-09
Dpp6	39.90916241	2.088619036	0.332255841	6.286177025	3.25E-10	2.81E-09
Trip6	484.3353319	0.806312235	0.128294053	6.284876145	3.28E-10	2.83E-09
Tead1	4518.118702	-1.040720591	0.165645112	-6.282833098	3.32E-10	2.87E-09
Lmcd1	3897.295812	-1.182803604	0.188314773	-6.280992098	3.36E-10	2.90E-09
Lepr	1004.436441	-1.52603001	0.242978661	-6.2805104	3.37E-10	2.91E-09
Vopp1	537.0818709	0.88152997	0.140368703	6.280103418	3.38E-10	2.91E-09
Rai14	711.0169509	0.734144211	0.116905226	6.279823708	3.39E-10	2.92E-09
Cib1	285.9981765	1.069296901	0.170277358	6.279736273	3.39E-10	2.92E-09
Gaa	1781.101787	0.648818843	0.103359717	6.277289295	3.45E-10	2.96E-09
Dnase2a	194.5628262	1.13485202	0.180878928	6.274097447	3.52E-10	3.02E-09
Otud4	1095.308521	-0.802482415	0.127927477	-6.272948044	3.54E-10	3.04E-09
Osgepl1	205.5859771	-1.183166693	0.188623923	-6.272622672	3.55E-10	3.05E-09
Skp1a	2718.768723	-0.565035664	0.090117736	-6.269971827	3.61E-10	3.10E-09
Glis3	109.6017568	2.272357493	0.362457438	6.269308488	3.63E-10	3.11E-09
Sdcbp	2887.304875	0.813771002	0.129803122	6.269271388	3.63E-10	3.11E-09
Chrna7	24.64917087	3.08192801	0.491640949	6.268656047	3.64E-10	3.12E-09
Sh3bgrl3	773.0806286	0.927750753	0.148029781	6.267325034	3.67E-10	3.14E-09
Cadm2	177.1786001	-1.077241788	0.172002976	-6.262925285	3.78E-10	3.23E-09
Cnn3	4491.885731	0.862816526	0.137770965	6.262687689	3.78E-10	3.23E-09
Selp	283.7221113	1.161736883	0.185560112	6.26070373	3.83E-10	3.27E-09
Abcb8	382.3091299	-1.139176617	0.182050091	-6.25748997	3.91E-10	3.34E-09
Bcl2l13	949.4005783	-0.831076912	0.132888887	-6.253923332	4.00E-10	3.42E-09
Clec7a	61.06675283	1.790095993	0.286242211	6.253780631	4.01E-10	3.42E-09
Lamp1	10527.1469	0.538283982	0.086074465	6.25370113	4.01E-10	3.42E-09
Il10ra	100.9000541	1.444544071	0.23109238	6.250937711	4.08E-10	3.48E-09
Gnai1	679.008598	-0.987941973	0.15843439	-6.235653598	4.50E-10	3.83E-09
Optn	993.044329	-0.988913038	0.158599669	-6.235278072	4.51E-10	3.84E-09
Mfsd11	516.5875566	0.780308189	0.125157017	6.234633965	4.53E-10	3.85E-09
Ftcd	44.16094986	2.451523673	0.393472528	6.230482429	4.65E-10	3.95E-09
Fahd1	261.3229674	-1.065104698	0.170980996	-6.229374751	4.68E-10	3.98E-09
Hdhd2	429.3995106	-0.871689785	0.13993964	-6.229041205	4.69E-10	3.99E-09
Ndufa1	1019.261129	-0.821414648	0.131934667	-6.225919747	4.79E-10	4.06E-09
Sim2	345.4189054	-1.492631425	0.239750686	-6.225764986	4.79E-10	4.07E-09
Nt5c	299.3508975	0.955468148	0.153491002	6.224913092	4.82E-10	4.09E-09
Cd300a	71.35476505	1.481453438	0.238177724	6.219949586	4.97E-10	4.22E-09
Ddx41	316.7080329	0.82494316	0.13263682	6.219563754	4.99E-10	4.22E-09
Cib2	171.6922486	-1.322618804	0.212845108	-6.213996712	5.17E-10	4.37E-09
Sort1	1481.625761	-0.889397381	0.143138818	-6.21353029	5.18E-10	4.39E-09
Rps19	3114.948691	0.63978982	0.103028674	6.209822896	5.30E-10	4.49E-09
Chaf1b	72.63422459	1.81481951	0.292261087	6.209583113	5.31E-10	4.49E-09
Zdbf2	127.6114836	-1.425036971	0.229495769	-6.209425883	5.32E-10	4.49E-09
Kpna4	1856.548111	-0.696593829	0.112202182	-6.208380411	5.35E-10	4.52E-09
Ppp1cc	3048.84843	0.541153276	0.087172928	6.207813476	5.37E-10	4.54E-09
Egfl8	107.537069	-1.394874211	0.224762323	-6.205996584	5.44E-10	4.59E-09
Atp6v1h	973.5203297	0.768603847	0.123943816	6.201227862	5.60E-10	4.73E-09
Trak2	2495.701781	-0.690391544	0.111339041	-6.200803775	5.62E-10	4.74E-09
5031414D18Rik	25.37062779	2.730630153	0.440415552	6.200122001	5.64E-10	4.75E-09
9030619P08Rik	21.90112067	-2.99003223	0.482339897	-6.199014939	5.68E-10	4.78E-09
Itga6	1341.399107	-0.84262886	0.135983504	-6.196552038	5.77E-10	4.86E-09
Kcnc1	500.3587635	-1.607774396	0.259468215	-6.196421391	5.78E-10	4.86E-09
Pnkd	435.9779953	-0.915394524	0.147739377	-6.196009105	5.79E-10	4.87E-09
Dok3	55.02873895	1.689086028	0.272685623	6.194261405	5.86E-10	4.92E-09
BC055004	74.35773705	1.762581783	0.284567131	6.193905035	5.87E-10	4.93E-09
A4galt	540.9135733	1.130231638	0.182489508	6.193406124	5.89E-10	4.94E-09
Pink1	5619.48812	-1.301130254	0.210089089	-6.193230988	5.89E-10	4.95E-09
Calu	12029.95901	0.83263951	0.134454763	6.192711132	5.91E-10	4.96E-09
2610301B20Rik	218.5172402	1.008042649	0.162830479	6.190749159	5.99E-10	5.02E-09
Fam38a	1805.709739	0.891601017	0.144051207	6.189472724	6.04E-10	5.06E-09
Nup210	153.2452016	-1.476068072	0.238492423	-6.189161293	6.05E-10	5.07E-09
Mtus2	51.37484114	1.953992691	0.315893098	6.185613753	6.19E-10	5.18E-09
Zfpm1	315.2404725	0.933724907	0.150964586	6.185059242	6.21E-10	5.19E-09
Pqlc1	470.4866691	-0.777130421	0.125650262	-6.184869108	6.22E-10	5.20E-09
Nt5dc3	678.8674996	-0.706206238	0.114248316	-6.181327314	6.36E-10	5.31E-09
Myo1f	125.4879404	1.459729646	0.236155934	6.181210963	6.36E-10	5.31E-09
LOC100038947	17.45203797	3.198078084	0.517408776	6.180950593	6.37E-10	5.32E-09
Ywhag	3985.050636	-0.752364668	0.121768229	-6.178661517	6.46E-10	5.39E-09
Gm14005	90.51504416	1.376730269	0.222848592	6.177872863	6.50E-10	5.42E-09
Cmpk2	137.3722925	-1.249434794	0.202247597	-6.177748535	6.50E-10	5.42E-09
Mpz	16382.99279	-1.572236227	0.25460829	-6.175117962	6.61E-10	5.51E-09
Bin3	310.6434182	0.905943903	0.146736763	6.173939519	6.66E-10	5.55E-09
Cyp11a1	41.61379813	1.932283682	0.312990281	6.173621983	6.67E-10	5.56E-09
Atp8b2	1810.069325	0.698552031	0.113160474	6.173109817	6.70E-10	5.57E-09
2310034O05Rik	16.56434244	3.573116275	0.578924249	6.171992763	6.74E-10	5.61E-09
Krtdap	113.8085551	1.809979339	0.293323455	6.170591912	6.80E-10	5.65E-09
Cd99l2	856.8068613	-0.684253277	0.110922296	-6.168762271	6.88E-10	5.72E-09
Slc9a3r2	1124.432526	-0.792087646	0.128471153	-6.165490294	7.03E-10	5.83E-09
Ykt6	2098.250259	0.765724279	0.124232901	6.163619064	7.11E-10	5.90E-09
Gpr157	221.8981618	-1.274756134	0.206907539	-6.160994144	7.23E-10	6.00E-09
Cyba	502.2468385	0.924614321	0.150128937	6.158801475	7.33E-10	6.08E-09
Txndc5	3910.847725	0.944788848	0.153421239	6.158135964	7.36E-10	6.10E-09
Ankrd13a	1330.739546	0.66504233	0.108026403	6.156294303	7.45E-10	6.17E-09
Ttc9	418.0322898	-1.076908112	0.174944647	-6.155707694	7.47E-10	6.19E-09
Map2k3	1618.640703	-0.792964381	0.128834769	-6.154894276	7.51E-10	6.22E-09
Gm6634	17.52009679	3.458641349	0.562077823	6.153314016	7.59E-10	6.27E-09
Pitx2	133.1768947	-1.695967883	0.275627457	-6.153116615	7.60E-10	6.28E-09
Qk	7676.51735	-0.950823623	0.154562249	-6.151719625	7.66E-10	6.33E-09
Csda	7419.987537	-0.675622455	0.110026328	-6.140552576	8.22E-10	6.79E-09
Dnajc28	140.9812842	-1.326086288	0.215991483	-6.139530463	8.28E-10	6.83E-09
[truncated: 15,872 more rows]
