# Supplementary material for: mTORC1 Signaling is a Critical Regulator of Postnatal Tendon Development
Source: Sci Rep. 2017 Dec 7;7:17175. doi: 10.1038/s41598-017-17384-0 (PMC5719403; doi:10.1038/s41598-017-17384-0)
Supplement: Supplementary file 4 — Supplementary table 3 [file 41598_2017_17384_MOESM4_ESM.xlsx]

## Sheet: TGFb
TGFb signaling data set_Raptor knockout				TGFb signaling data set_Tsc1 knockout
	LOF_Log2	pAdj		TGFb signaling	GOF_Log2	pAdj
Apc	-0.32523	0.541633		Apc	-0.0691588	0.733229
Cdh1	-0.181336	0.860791		Cdh1	-1.6618	3.98e-05
Crebbp	-0.0269412	0.976139		Crebbp	-0.133371	0.581749
Ep300	-0.329931	0.570139		Ep300	-0.147535	0.541362
Map2k1	-0.165541	0.745616		Map2k1	-0.0689609	0.687268
Map3k7	-0.266641	0.586426		Map3k7	-0.22399	0.129338
Mapk3	0.167845	0.733782		Mapk3	0.0852739	0.553495
Skil	-0.00364499	0.996505		Skil	0.49793	0.00614614
Smad2	0.0191318	0.984677		Smad2	0.360023	0.00462536
Smad3	-0.206629	0.681017		Smad3	-0.0686382	0.745477
Smad4	-0.191892	0.689255		Smad4	0.223863	0.271088
Smad7	-0.0174595	0.98612		Smad7	-0.359552	0.043047
Tab1	-0.0075252	0.993169		Tab1	-0.154459	0.430378
Tgfb1	0.368543	0.336212		Tgfb1	1.06514	5.41e-16
Tgfb2	-0.0247876	0.979962		Tgfb2	0.823612	2.93e-07
Tgfb3	-0.345079	0.533671		Tgfb3	0.646692	0.00221916
Tgfbr1	-0.301478	0.56246		Tgfbr1	0.241819	0.128148
Tgfbr2	-0.0124021	0.99194		Tgfbr2	1.60096	1.71e-42
Zfyve9	-0.489657	0.166041		Zfyve9	-0.685544	0.000187717

## Sheet: BMP
BMP signaling data set_Raptor knockout				BMP signaling data set_Tsc1 knockout
	LOF_Log2	pAdj		BMP signaling	LOF_Log2	pAdj
Acvr1	-0.0232252	0.981444		Acvr1	0.367287	0.0295651
Acvr2a	-0.180761	0.814839		Acvr2a	-0.144048	0.601868
Acvr2b	-0.66313	0.116052		Acvr2b	-0.706911	0.167977
Acvrl1	-0.07701	0.924996		Acvrl1	-0.0315241	0.881497
Adamts12	-0.124741	0.914791		Adamts12	0.717066	0.00544301
Adamts7	0.169306	0.849247		Adamts7	1.4018	9.82e-17
Bmp1	-0.227115	0.721254		Bmp1	1.43172	9.52e-34
Bmp15	0.551638	0.436597		Bmp15	1.59384	1.11e-05
Bmp2	-0.073917	0.933129		Bmp2	-0.270329	0.373138
Bmp3	-0.45186	0.21906		Bmp3	-0.995707	8.03e-07
Bmp4	0.100392	0.909943		Bmp4	-0.328074	0.0745457
Bmp5	-0.162256	0.852998		Bmp5	-0.0435638	0.902634
Bmp6	0.0302841	0.97777		Bmp6	-0.940813	1.55e-06
Bmp7	-0.523447	0.359824		Bmp7	-0.799859	0.152184
Bmpr1a	-0.456654	0.221431		Bmpr1a	-0.243011	0.0694018
Bmpr1b	-1.14706	1.82378e-05		Bmpr1b	-1.62244	4.55e-15
Bmpr2	-0.341813	0.479074		Bmpr2	-0.281157	0.478474
Chrd	-0.373553	0.460944		Chrd	1.10892	8.19e-12
Chrdl1	-1.06141	0.00110605		Chrdl1	0.0707865	0.690826
Col2a1	-1.07245	0.00114786		Col2a1	-1.10269	0.0868908
Dlx5	0.0938723	0.944317		Dlx5	-1.17668	0.0321742
Egr1	0.0345246	0.977736		Egr1	0.203398	0.737895
Eng	-0.224971	0.628525		Eng	0.169342	0.390065
Fam83g	-0.920725	0.0868776		Fam83g	0.632199	0.301151
Fn1	1.2372	1.34613e-05		Fn1	3.81072	8.34e-185
Fstl1	0.652505	0.0053788		Fstl1	1.7748	3.76e-51
Gata3	0.361699	0.71855		Gata3	-0.772295	0.298895
Gata6	0.0237631	0.987769		Gata6	-0.207321	0.620524
Gdf1	-0.156109	0.882628		Gdf10	0.783467	0.0262664
Gdf10	-0.0160645	0.98822		Gdf9	-0.154543	0.838504
Gdf9	-0.0509944	0.976834		Heyl	-0.689067	0.0390707
Heyl	0.135493	0.888565		Hfe	-0.141648	0.512668
Hfe	0.236346	0.643339		Hfe2	-2.14718	6.7e-37
Hfe2	-0.349643	0.731602		Id1	-0.78456	0.0192909
Id1	-0.550583	0.198197		Kcnd3	-0.0221714	0.981154
Kcnd3	0.195388	0.882345		Lrp4	-1.01725	3.08e-06
Lrp4	-0.720385	0.0127608		Mapk3	0.0852739	0.553495
Mapk3	0.167845	0.733782		Megf8	0.432811	0.00014474
Megf8	-0.188041	0.746654		Msx1	0.294764	0.557171
Msx1	0.270641	0.608308		Msx2	-0.392297	0.442945
Msx2	0.4511	0.57927		Myh6	-1.67805	0.00583987
Myh6	0.252568	0.814839		Nog	0.329152	0.473469
Nog	0.699951	0.133032		Rgma	0.139454	0.617015
Rgma	-0.152903	0.77289		Rgmb	-0.453286	0.00128689
Rgmb	-0.0852249	0.912977		Ror2	1.45698	7.98e-15
Ror2	0.188508	0.751165		Runx2	2.41645	5.92e-25
Runx2	-0.362637	0.55651		Ryr2	-0.183155	0.648713
Ryr2	0.248501	0.822671		Sfrp1	3.04728	1.27e-64
Sfrp1	1.24644	5.60201e-07		Ski	0.207485	0.113381
Ski	-0.172504	0.76978		Slc33a1	0.0509992	0.845929
Slc33a1	-0.168977	0.793625		Smad1	0.241816	0.0995883
Smad1	0.0493358	0.950475		Smad4	0.223863	0.271088
Smad4	-0.191892	0.689255		Smad5	0.20039	0.195662
Smad5	-0.142951	0.8484		Smad6	-0.327076	0.412764
Smad6	-0.563765	0.119522		Smad7	-0.359552	0.043047
Smad7	-0.0174595	0.98612		Smad9	-0.252472	0.638578
Smad9	-0.659924	0.285542		Smurf1	0.152021	0.357802
Smurf1	-0.0625982	0.937478		Smurf2	-0.0656602	0.760556
Smurf2	-0.219763	0.699952		Spint1	-1.42219	0.0137135
Spint1	0.226547	0.827587		Tgfbr3	0.0692613	0.662324
Tgfbr3	-0.402272	0.32998		Tmem100	0.401968	0.161198
Tmem100	0.591107	0.0144257		Tnmd	-0.0196779	0.905265
Tnmd	-1.06372	0.00481719		Twsg1	0.324466	0.0197446
Twsg1	-0.462652	0.259693		Ube2d1	-1.04299	1.2e-15
Ube2d1	-0.579559	0.370243		Ube2d3	-0.235926	0.0504393
Ube2d3	-0.198905	0.727725		Usp15	-1.20668	8.46e-19
Usp15	-0.319195	0.583872		Usp9x	-0.289337	0.0962156
Usp9x	-0.432248	0.316407		Zcchc18	-0.880205	0.149734
Zcchc18	-1.03899	0.0251832		Zfyve16	-0.227061	0.202839
Zfyve16	-0.315595	0.602374

## Sheet: FGF
FGF signaling data set_Raptor knockout				FGF signaling data set_Tsc1 knockout
	LOF_Log2	pAdj			LOF_Log2	pAdj
Akt1	-0.0737638	0.924996		Akt1	0.566364	1.3e-07
Bglap	0.997201	0.0553994		Bglap	0.917112	0.126444
Camk2a	-0.849378	0.148961		Camk2a	-1.77605	7.85e-19
Cbl	-0.237105	0.795526		Cbl	-0.134574	0.663434
Cdh1	-0.181336	0.860791		Cdh1	-1.6618	3.98e-05
Cdh2	-0.278963	0.556635		Cdh2	0.608842	6.76e-05
Ctnnd1	-0.0653473	0.94315		Ctnnd1	0.0555008	0.704405
Cttn	0.111997	0.858628		Cttn	1.22298	8.11e-28
Fgf1	-0.464559	0.168398		Fgf1	-1.41242	7.62e-13
Fgf18	0.0460603	0.972115		Fgf18	0.405983	0.0895644
Fgf2	-0.567764	0.231593		Fgf2	-0.421939	0.303976
Fgf4	-0.103575	0.943976		Fgf4	-1.37265	0.0137737
Fgf6	-0.317002	0.770699		Fgf6	-2.55488	3.22e-08
Fgf9	-0.0373459	0.978653		Fgf9	-1.33029	9e-11
Fgfr1	-0.00198274	0.997327		Fgfr1	0.701393	4.37e-14
Fgfr2	-0.146914	0.897635		Fgfr2	1.40823	1.86e-08
Fgfr3	0.134677	0.888686		Fgfr3	-0.2447	0.385545
Fgfr4	-1.63398	8.21622e-08		Fgfr4	-1.48004	0.000470163
Fos	0.529247	0.37679		Fos	-0.104507	0.896504
Frs2	-0.218763	0.769705		Frs2	0.267018	0.20107
Gab1	-0.366916	0.379867		Gab1	-0.172334	0.314438
Grb2	0.0413135	0.954454		Grb2	-0.0855352	0.547558
Hgf	0.423415	0.597524		Hgf	0.686365	0.0930691
Il17rd	-0.21305	0.765615		Il17rd	0.234671	0.199366
Jun	-0.0455444	0.961707		Jun	-0.0581066	0.739557
Klb	0.0949374	0.949366		Klb	-1.37056	0.000355985
Mapk1	-0.254403	0.55709		Mapk1	-0.342823	0.00143003
Mapk3	0.167845	0.733782		Mapk3	0.0852739	0.553495
Met	-0.830012	0.0127451		Met	-0.0971983	0.653979
Mmp9	0.67775	0.315939		Mmp9	2.38739	NA
Ncam1	0.312003	0.597335		Ncam1	-0.0285841	0.893633
Pak4	-0.013612	0.989801		Pak4	0.0795787	0.749868
Pdpk1	-0.296911	0.599787		Pdpk1	-0.51702	8.62e-05
Pik3ca	-0.226699	0.594222		Pik3ca	-0.69081	7e-07
Pik3r1	-0.372339	0.414006		Pik3r1	-0.419207	0.0055941
Plau	0.0246553	0.979332		Plau	0.490795	0.00468613
Plaur	0.662999	0.0245369		Plaur	1.11947	0.000290794
Plcg1	-0.32972	0.377409		Plcg1	0.415189	0.00662505
Ptk2b	0.203266	0.794202		Ptk2b	-0.218558	0.36173
Ptpn11	-0.223677	0.641568		Ptpn11	-0.280348	0.0181464
Rps6ka1	0.40592	0.249732		Rps6ka1	0.731757	0.000243087
Runx2	-0.362637	0.55651		Runx2	2.41645	5.92e-25
Sdc2	0.741525	0.001022		Sdc2	1.64919	3.37e-33
Shc1	-0.041189	0.963244		Shc1	0.614565	1.1e-08
Sos1	-0.231553	0.646546		Sos1	-0.242114	0.284272
Spp1	-1.08537	0.0126373		Spp1	4.40685	1.47e-118
Spry2	0.0549465	0.949535		Spry2	-0.17005	0.47674
Src	0.226561	0.715184		Src	1.11086	4.39e-16
Ssh1	-0.0192736	0.984245		Ssh1	0.331099	0.150836
Stat1	0.0896179	0.888382		Stat1	-0.119316	0.535215
Stat5b	-0.553353	0.199652		Stat5b	-0.945862	8.2e-09

## Sheet: Matrix_disassemble
Extracellular matrix disassemble data set_Raptor Knockout					Extracellular matrix disassemble data set_Tsc1 Knockout
	Log2	padj				log2	padj
Acan	0.200414	0.829337			Acan	1.11648	0.000141616
Adam10	-0.115374	0.909264			Adam10	0.0186202	0.902561
Adam15	0.296092	0.412362			Adam15	0.379287	0.00177733
Adam8	0.590223	0.278226			Adam8	0.764608	0.135077
Adamts4	0.327822	0.747979			Adamts4	1.23002	0.00255127
Adamts5	-0.168015	0.782844			Adamts5	0.236591	0.534324
Bcan	-2.00828	1.70669e-08			Bcan	-0.660731	0.173751
Bmp1	-0.227115	0.721254			Bmp1	1.43172	9.52e-34
Bsg	-0.146124	0.84351			Bsg	-0.288923	0.0151753
Capg	0.717066	0.00693077			Capg	1.42979	2.33e-32
Capn1	-0.180378	0.811513			Capn1	-0.21568	0.124026
Capn2	0.0654623	0.927981			Capn2	0.278874	0.0558275
Capns1	0.104706	0.887643			Capns1	0.0440858	0.801784
Cd44	0.99951	3.74568e-05			Cd44	1.67404	2.63e-12
Cdh1	-0.181336	0.860791			Cdh1	-1.6618	3.98e-05
Cma1	0.87994	0.0643175			Cma1	1.18796	0.000878514
Ctsk	-0.153626	0.853898			Ctsk	2.91305	1.09e-222
Ctss	0.965318	0.000108175			Ctss	2.09351	6.54e-26
Dcn	-0.984514	0.00165868			Dcn	-0.444574	0.00662177
Eln	0.418821	0.473063			Eln	0.0517084	0.789906
Eng	-0.224971	0.628525			Eng	0.169342	0.390065
Exoc8	-0.106079	0.888039			Exoc8	0.15851	0.385388
Fbn1	0.478982	0.31774			Fbn1	0.974091	2.47e-16
Fbn2	0.787011	0.0498598			Fbn2	2.76545	3.25e-41
Flot1	0.236683	0.699318			Flot1	0.708479	6.89e-11
Fn1	1.2372	1.34613e-05			Fn1	3.81072	8.34e-185
Furin	-0.0494601	0.948054			Furin	0.647379	0.000646446
Gsn	0.23128	0.546307			Gsn	-0.566947	0.000494992
Hpn	0.138369	0.921515			Hpn	-1.11663	0.000324351
Hspg2	-0.10276	0.891201			Hspg2	0.138793	0.349211
Htra1	-0.825854	0.0135893			Htra1	1.17178	5.42e-21
Kif9	0.455675	0.469287			Kif9	1.55756	0.0010794
Lama3	-0.474068	0.459606			Lama3	-0.749874	0.00865516
Lamb3	-0.277436	0.728392			Lamb3	-1.20716	0.000361685
Lamc1	-0.064856	0.941777			Lamc1	0.144158	0.207508
Lamc2	0.197194	0.818626			Lamc2	0.299653	0.240968
Lcp1	0.543563	0.196465			Lcp1	1.14949	2.65e-11
Mmp10	0.073196	0.964247			Mmp10	6.32531	6.3e-27
Mmp11	0.357114	0.557			Mmp11	2.53962	6.07e-37
Mmp12	0.246346	0.842858			Mmp12	0.255313	0.734891
Mmp13	1.13243	0.0272844			Mmp13	9.70559	3.36e-232
Mmp14	1.05534	0.000261632			Mmp14	3.5173	1.64e-119
Mmp15	-0.155685	0.882345			Mmp15	-1.39842	1.57e-29
Mmp16	-0.512915	0.307458			Mmp16	0.827564	3.44e-05
Mmp19	0.784537	0.00348543			Mmp19	2.22647	7.21e-21
Mmp2	0.698691	0.048384			Mmp3	3.84784	2.1e-73
Mmp3	0.337605	0.572557			Mmp2	3.86959	0
Mmp9	0.67775	0.315939			Mmp9	2.38739	NA
Nid1	-0.0876506	0.936018			Nid1	0.14008	0.204729
Noxo1	0.0473215	0.976834			Noxo1	0.432277	0.358835
Sh3pxd2b	0.373447	0.492218			Sh3pxd2b	2.42059	1.08e-110
Spp1	-1.08537	0.0126373			Spp1	4.40685	1.47e-118
Timp1	1.15757	7.43213e-05			Timp1	3.33893	2.36e-39
Timp2	-0.373657	0.459606			Timp2	2.02004	5.72e-59
Tll1	0.0095938	0.993169			Tll1	0.589942	0.00297455
Tll2	-0.402041	0.553261			Tll2	0.0809656	0.942703
Tpsab1	0.246431	0.810313			Tpsab1	2.51517	2.92e-05
Wash1	0.350102	0.428527

## Sheet: Marix_structure
EXTRACELLULAR MATRIX Structure data set_Raptor knockout					EXTRACELLULAR MATRIX Structure data set_Tsc1 knockout
	log2	padj				log2	padj
Ache	-1.20179	0.0120781			Ache	-1.34671	0.000526117
Adamts1	-0.0233646	0.98015			Adamts1	-0.194784	0.471845
Adamts10	-0.324579	0.444352			Adamts10	-0.139577	0.530932
Adamtsl5	0.601005	0.0756583			Adamtsl5	0.405946	0.0539959
Agrn	-0.157337	0.873543			Agrn	-0.122488	0.461721
Alb	-0.107961	0.943794			Alb	-1.70782	5.54e-06
Ang	-0.0704133	0.947178			Ang	1.09782	0.0319337
Anxa2	0.473113	0.128534			Anxa2	0.771933	0.000133474
Aplp1	0.414521	0.5474			Aplp1	1.37521	1.13e-08
Cask	-0.0606896	0.946502			Cask	0.564327	3.65e-06
Ccdc80	0.340883	0.399618			Ccdc80	1.41284	2.76e-25
Cd151	0.0762318	0.905902			Cd151	-0.69273	1.84e-06
Col11a1	-1.03574	0.00160268			Col11a1	0.598102	5.09e-07
Col11a2	-1.39861	2.39414e-08			Col11a2	-1.59302	1.58e-28
Col12a1	-0.566612	0.204756			Col12a1	0.942721	9.88e-10
Col14a1	0.919072	0.00110605			Col14a1	1.47692	5.96e-30
Col15a1	-0.120681	0.888565			Col15a1	-0.924844	2.17e-07
Col17a1	0.337309	0.71855			Col17a1	0.0978038	0.887825
Col18a1	0.444145	0.275324			Col18a1	1.0907	4.79e-20
Col1a1	-1.22043	2.69472e-05			Col1a1	-0.770366	1.2e-11
Col1a2	-1.59495	2.92012e-08			Col1a2	-0.78189	4.42e-08
Col27a1	0.921639	0.000220318			Col27a1	1.42127	1.35e-08
Col28a1	1.54586e-05	0.999958			Col28a1	-0.361635	0.0848191
Col2a1	-1.07245	0.00114786			Col2a1	-1.10269	0.0868908
Col3a1	0.398403	0.470666			Col3a1	1.7499	5.17e-76
Col4a1	0.103236	0.913684			Col4a1	0.460025	1.64e-05
Col4a2	0.151353	0.813905			Col4a2	0.727011	2.2e-10
Col4a3	-1.16973	0.00066881			Col4a3	-1.23606	0.000440545
Col4a4	-1.00721	0.00172389			Col4a4	-1.62651	8.35e-08
Col4a5	-0.318948	0.659781			Col4a5	-1.04051	3.4e-10
Col4a6	-0.0810336	0.95311			Col4a6	-0.613049	0.2802
Col5a1	0.411049	0.334439			Col5a1	1.8565	5.5e-56
Col5a2	0.22577	0.750099			Col5a2	2.07484	5.59e-63
Col5a3	0.231968	0.732331			Col5a3	0.169254	0.397713
Col6a1	-0.0948058	0.914941			Col6a1	1.40236	8.81e-30
Col6a3	0.12981	0.880797			Col6a3	0.828131	1.13e-07
Col7a1	-0.175145	0.882842			Col7a1	0.371064	0.358835
Col8a1	0.0766615	0.923494			Col8a1	0.702973	4.88e-08
Col8a2	-1.19662	0.000212629			Col8a2	0.845513	1.45e-12
Colq	0.0556642	0.971619			Colq	-1.43288	1.58e-07
Dag1	-0.209008	0.748131			Dag1	-0.591912	8.73e-05
Dcn	-0.984514	0.00165868			Dcn	-0.444574	0.00662177
Dlg1	-0.214979	0.69559			Dlg1	-0.157756	0.270879
Dst	-0.363047	0.491943			Dst	-0.698275	0.00011187
Efemp1	-0.179371	0.752131			Efemp1	0.908089	2.02e-08
Efemp2	0.237208	0.693868			Efemp2	1.83001	1.44e-19
Egfl6	-0.456024	0.268924			Egfl6	-1.1732	2.53e-08
Egflam	-0.0341925	0.973488			Egflam	-0.905336	9.84e-06
Eln	0.418821	0.473063			Eln	0.0517084	0.789906
Entpd2	0.626276	0.0304664			Entpd2	0.250491	0.185701
Erbb2ip	-0.247711	0.741664			Erbb2ip	0.199934	0.316304
Fbln1	-0.551474	0.218725			Fbln1	0.151785	0.297844
Fbln5	0.114087	0.87618			Fbln5	0.9195	3.89e-21
Fbn1	0.478982	0.31774			Fbn1	0.974091	2.47e-16
Fbn2	0.787011	0.0498598			Fbn2	2.76545	3.25e-41
Fgf9	-0.0373459	0.978653			Fgf9	-1.33029	9e-11
Fn1	1.2372	1.34613e-05			Fn1	3.81072	8.34e-185
Fras1	-0.848478	0.0320954			Fras1	-1.47662	1.06e-14
Frem1	0.245319	0.757253			Frem1	1.23994	6.43e-07
Frem2	-0.587112	0.210605			Frem2	-1.69916	9.05e-11
Gsto1	0.410686	0.475942			Gsto1	0.313311	0.0376111
Hmcn1	-0.013414	0.99015			Hmcn1	1.78885	1.71e-20
Hspg2	-0.10276	0.891201			Hspg2	0.138793	0.349211
Itga6	-0.0115657	0.993169			Itga6	-0.842629	4.86e-09
Itgb1	-0.0791553	0.906608			Itgb1	0.269311	0.0066976
Lama2	-0.487255	0.0898909			Lama2	-0.0516676	0.840876
Lama3	-0.474068	0.459606			Lama3	-0.749874	0.00865516
Lama4	0.157702	0.825575			Lama4	0.45008	0.000526679
Lama5	-0.0562309	0.964784			Lama5	-0.184362	0.428329
Lamb1	0.336407	0.459606			Lamb1	0.994226	1.88e-18
Lamb2	-0.12652	0.833846			Lamb2	-0.660883	1.2e-07
Lamb3	-0.277436	0.728392			Lamb3	-1.20716	0.000361685
Lamc1	-0.064856	0.941777			Lamc1	0.144158	0.207508
Lamc2	0.197194	0.818626			Lamc2	0.299653	0.240968
Lamc3	-0.762465	0.11369			Lamc3	0.724162	0.102329
Loxl1	0.481977	0.125452			Loxl1	2.40681	1.62e-122
Loxl2	-1.47991	4.46933e-08			Loxl2	-0.592237	2.71e-05
Ltbp1	-0.33035	0.414006			Ltbp1	0.0667524	0.707055
Lum	1.43328	3.73735e-15			Lum	3.67798	2.7e-102
Matn2	-0.680321	0.0897461			Matn2	-0.605028	1.43e-08
Megf9	-0.419927	0.601113			Megf9	-0.537137	0.0366667
Mfap2	0.258382	0.681104			Mfap2	1.81452	2.32e-30
Mfap4	-0.901292	0.00392112			Mfap4	1.68285	2.33e-39
Mfap5	0.954833	3.60421e-05			Mfap5	2.70697	4.21e-140
Mmrn2	-0.191072	0.800217			Mmrn2	-0.21099	0.369346
Nid1	-0.0876506	0.936018			Nid1	0.14008	0.204729
Nid2	0.0246679	0.984634			Nid2	-0.129136	0.492721
Npnt	-0.266969	0.490451			Npnt	-0.996376	9.05e-10
Ntn1	0.396354	0.40994			Ntn1	0.249894	0.149158
Ntn4	-0.18103	0.821694			Ntn4	-0.127536	0.586765
Ptn	-0.0521565	0.963891			Ptn	-1.2511	2.35e-09
Ptprz1	0.10768	0.925848			Ptprz1	-1.05044	0.0345174
Rell2	0.269115	0.764728			Rell2	0.447503	NA
Serpinf1	-1.10763	0.000415842			Serpinf1	-0.379842	0.00747632
Slc1a3	-0.0028202	0.997291			Slc1a3	-0.167891	0.688068
Smc3	0.0455868	0.948602			Smc3	-0.352766	0.00209745
Smoc1	0.397014	0.327206			Smoc1	-0.512873	0.0556762
Smoc2	-0.0749802	0.919893			Smoc2	2.15982	8.62e-46
Snca	0.223338	0.831426			Snca	-0.830866	0.0261498
Sparc	-1.28915	5.64971e-06			Sparc	-0.471248	0.00138885
Spn	0.632236	0.189796			Spn	0.443034	0.298768
Tgfbi	0.260709	0.603417			Tgfbi	-0.180464	0.345586
Thbs2	-0.741878	0.0530019			Thbs2	1.42557	1.05e-32
Thbs4	-0.554954	0.284384			Thbs4	2.33279	6.51e-74
Thsd4	-0.173293	0.818239			Thsd4	0.214171	0.582528
Timp1	1.15757	7.43213e-05			Timp1	3.33893	2.36e-39
Timp3	-0.530323	0.209591			Timp3	-0.00326081	0.98922
Tnc	-0.413482	0.322228			Tnc	1.39003	5.17e-07
Tnr	-0.566866	0.427498			Tnr	0.591029	NA
Tnxb	0.154933	0.831426			Tnxb	0.0195315	0.943565
Ush2a	-0.289491	0.723346			Vwa1	-0.206231	0.346301
Vwa1	0.153265	0.824912			Vwc2	1.48775	0.0068324
Vwc2	-0.39727	0.614899
