# Supplementary material for: mTORC1 Signaling is a Critical Regulator of Postnatal Tendon Development
Source: Sci Rep. 2017 Dec 7;7:17175. doi: 10.1038/s41598-017-17384-0 (PMC5719403; doi:10.1038/s41598-017-17384-0)
Supplement: Supplementary file 5 — Supplementary table 4 [file 41598_2017_17384_MOESM5_ESM.xlsx]

## Sheet: Sheet1
Table S4. The sequences of primers used in qRT-PCR
Gene	Forward Primer	Reverse Primer
Hprt	AGCGATGATGAACCAGGTTA	GTTGAGAGATCATCTCCACC
Scx	AAGACGGCGATTCGAAGTTAGAAG	TCTCTCTGTTCATAGGCCCTGCTCATAG
Tnmd	CTTTACTAGGCTACTACCCATACCCCTACT	ATATATTGGCTAACAGAAGGTTAAGCGTTT
Mkx	GATGGCGACTCCTGCTCTGA	CGGTCTGCCGCCAGCTTTTA
Col1a1	TTGGGGCAAGACAGTCATCGAAT	TTGGGGTGGAGGGAGTTTACACGAA
Col3a1	CCAGTGGCCATAATGGGGAA	ATCTCGACCTGGCTGACCAT
Col5a1	TAAACAGAAGGGCTGTGTGATAAA	CTGCTGGGAAATATACAATGTACCGT
Lum	ATACTACGATTATGACATCCCTCTCT	CGATTTGGTTATTCCTCAGGTAAAG
Dcn	TGTAATCATAAATGTCAACC	AAGGCTTCACCAATAATA
Fmod	GGTGCTTAGACTGTGCTACGG	TCTTCAGAGGCAGGATGGTGATAC
